# Supplementary material for: Overlooked role of heterotrophic prokaryotes in sulfur oxidation makes the sediment of the Bohai Sea a sufficient sink of hydrogen sulfide
Source: mBio. 2025 Jul 7;16(8):e01722-25. doi: 10.1128/mbio.01722-25 (PMC12345210; doi:10.1128/mbio.01722-25)
Supplement: Supplemental tables — Tables S1–S12. [file mbio.01722-25-s0002.xlsx]

## Sheet: Table list
	List of Supplementary Tables	Captions
	ST1	Backgrounds of sediment samples, including coordinates and water depths of sampling stations, and the sampling depth of each sediment sample.
	ST2	Statistics of metagenomic data.
	ST3	Summary of genes involved in sulfur oxidation.
	ST4	Summary of genes for carbon fixation pathways.
	ST5	Carbon fixation genes identified in MAGs from this study.
	ST6	Summary of MAGs harboring genes encoding sulfur-oxidizing enzymes in heterotrophic/mixotrophic bacteria/archaea.
	ST7	Summary of MAGs harboring genes encoding enzymes for sulfur oxidation.
	ST8	Summary of MAGs harboring genes encoding different types of SQR and PDO.
	ST9	Presence/Absence of genes involved in sulfur oxidation via oxidative type Dsr pathway identified in MAGs.
	ST10	Summary of MAGs possessing genes encoding SoxABXYZ complex.
	ST11	Summary of MAGs identified as sulfur oxidizers.
	ST12	The relative abundance of genes encoding enzymes involved in arsenate reduction, ferric reduction, denitrification, and DNRA

## Sheet: ST1
Supplementary Table 1: Backgrounds of sediment samples, including coordinates and water depth of sampling stations, and sampling depth of each sample.
Sample Station	Longitude	Latitude	Water Depth (m)	Sample ID	Sediment Depth (cm)
BHB10	120.661	39.6928	30.5	BHB10-2	0-2
				BHB10-26	24-26
				BHB10-38	36-38
M3	119.547	38.6675	26.5	M3-2	0-2
				M3-10	10-12
				M3-22	20-22
				M3-30	28-30
				M3-38	36-38
				M3-44	42-44
M8	118.153	38.75	17	M8-2	0-2
				M8-12	10-12
				M8-32	30-32
				M8-44	42-44
				M8-58	56-58
				M8-62	60-62

## Sheet: ST2
Supplementary Table 2: Statistics of metagenomic data.
Sample ID	Number of Reads	Number of Scaffolds	Number of Scaffolds in MAGs	Total Length of Scaffolds (bp)	Total Length of Scaffolds in MAGs (bp)
BHB10-2	974955188	557283	181104	3197277025	1692860637
BHB10-26	927420280	438459	155361	2318586296	1250161581
BHB10-38	951261646	546603	149504	2801669721	1249871732
M3-2	975955532	496506	190919	2590676088	1433649645
M3-10	938375022	377289	143393	1872973680	1031946582
M3-22	945376140	333479	133074	1683234368	952182341
M3-30	925294418	452136	160346	2131355122	1166847930
M3-38	936144402	619622	206273	3075604891	1448689928
M3-44	947379552	497894	184251	2589826552	1368349845
M8-2	752069594	319384	124603	1603384903	885053880
M8-12	920365586	390373	146238	1954941794	1056041290
M8-32	963125026	442689	156902	2133334380	1064878098
M8-44	942808436	435878	176704	2035325162	1107083902
M8-58	966504188	590003	238472	2958190010	1645181220
M8-62	914124188	529047	196911	2587532626	1332350345
Total	17992600190	7934800	2920271	39739973624	21100356014

## Sheet: ST3
Supplementary Table 3: Summary of genes for sulfur oxidation.
Abbreviation	Full name	KO	Function
sqr	Sulfide: quinone oxidoreductase [EC:1.8.5.4]	K17218	H2S/HS− → S0
fccB	Sulfide dehydrogenase [flavocytochrome c] flavoprotein chain [EC:1.8.2.3]	K17229
fccA	Cytochrome subunit of sulfide dehydrogenase	K17230
dsrA	Dissimilatory sulfite reductase alpha subunit [EC:1.8.99.5]	K11180	S0 → SO32−
dsrB	Dissimilatory sulfite reductase beta subunit [EC:1.8.99.5]	K11181
pdo	Persulfide dioxygenases	NA
hdr	Heterodisulﬁde reductase	NA
sor	Sulfur oxygenase/reductase	K16952	S0 → H2S + S2O32− + SO32−
soxA	Sulfur-oxidizing protein SoxA; L-cysteine S-thiosulfotransferase [EC:2.8.5.2]	K17222	S2O32− → SO42− + S0
soxX	Sulfur-oxidizing protein SoxX; L-cysteine S-thiosulfotransferase [EC:2.8.5.2]	K17223
soxB	Sulfur-oxidizing protein SoxB; S-sulfosulfanyl-L-cysteine sulfohydrolase [EC:3.1.6.20]	K17224
soxY	Sulfur-oxidizing protein SoxY	K17226
soxZ	Sulfur-oxidizing protein SoxZ	K17227
tsdA	Thiosulfate dehydrogenase [EC:1.8.2.2]	K19713	S2O32− →S4O62−
doxD	Thiosulfate dehydrogenase (quinone) large subunit [EC:1.8.5.2]	K16937
aprA	Adenylylsulfate reductase, subunit A	K00394	SO32− → APS
aprB	Adenylylsulfate reductase, subunit B [EC:1.8.99.2]	K00395
sat	Sulfate adenylyltransferase [EC:2.7.7.4]	K00958	APS → SO42−
SUOX	Sulfite oxidase [EC:1.8.3.1]	K00387	SO32− → SO42−
sorA	Sulfite dehydrogenase (cytochrome) subunit A [EC:1.8.2.1]	K05301	SO32− → SO42−
NA: KO assignments for pdo and hdr genes are not applicable.

## Sheet: ST4
Supplementary Table 4: Summary of genes for carbon fixation pathways.
Tetrahydrofolate-dependent Wood-Ljungdahl pathway (THF-WL)	CO dehydrogenase	K00198	cooS, acsA	anaerobic carbon-monoxide dehydrogenase catalytic subunit [EC:1.2.7.4]
		K00196	cooF	anaerobic carbon-monoxide dehydrogenase iron sulfur subunit
	acetyl-CoA synthase	K14138	acsB	acetyl-CoA synthase [EC:2.3.1.169]
		K00197	cdhE, acsC	acetyl-CoA decarbonylase/synthase, CODH/ACS complex subunit gamma [EC:2.1.1.245]
		K00194	cdhD, acsD	acetyl-CoA decarbonylase/synthase, CODH/ACS complex subunit delta [EC:2.1.1.245]
	Formate formation	K05299	fdhA	formate dehydrogenase (NADP+) alpha subunit [EC:1.17.1.10]
		K15022	fdhB	formate dehydrogenase (NADP+) beta subunit [EC:1.17.1.10]
		K22015	fdhF	formate dehydrogenase (hydrogenase) [EC:1.17.98.4 1.17.98.-]
		K25123	hydA2	iron hydrogenase HydA2 [EC:1.12.7.-]
		K25124	hycB	FeS-containing electron transfer protein
	Formyl-tetrahydrofolate synthase	K01938	fhs	formate--tetrahydrofolate ligase [EC:6.3.4.3]
	Methylene-tetrahydrofolate dehydrogenase/cyclohydrolase	K01491	folD	methylenetetrahydrofolate dehydrogenase (NADP+) / methenyltetrahydrofolate cyclohydrolase [EC:1.5.1.5 3.5.4.9]
		K01500	fchA	methenyltetrahydrofolate cyclohydrolase [EC:3.5.4.9]
	Methylene-tetrahydrofolate reductase	K00297	metF, MTHFR	methylenetetrahydrofolate reductase (NADH) [EC:1.5.1.54]
		K25007	metV	methylenetetrahydrofolate reductase (NADH) small subunit
		K25008	rnfC2	ion-translocating oxidoreductase complex subunit C [EC:7.-.-.-]
	Methyltransferase	K15023	acsE	5-methyltetrahydrofolate corrinoid/iron sulfur protein methyltransferase [EC:2.1.1.258]
Tetrahydromethanopterin-dependent Wood-Ljundahl Pathway (THMPT-WL)	Acetyl-CoA synthase	K00193	cdhC	acetyl-CoA decarbonylase/synthase, CODH/ACS complex subunit beta [EC:2.3.1.169]
		K00195	cdhB	anaerobic carbon-monoxide dehydrogenase, CODH/ACS complex subunit epsilon
		K00192	cdhA	anaerobic carbon-monoxide dehydrogenase, CODH/ACS complex subunit alpha [EC:1.2.7.4]
		K00197	cdhE, acsC	acetyl-CoA decarbonylase/synthase, CODH/ACS complex subunit gamma [EC:2.1.1.245]
		K00194	cdhD, acsD	acetyl-CoA decarbonylase/synthase, CODH/ACS complex subunit delta [EC:2.1.1.245]
	Formylmethanofuran dehydrogenase	K00200	fwdA, fmdA	formylmethanofuran dehydrogenase subunit A [EC:1.2.7.12]
		K00201	fwdB, fmdB	formylmethanofuran dehydrogenase subunit B [EC:1.2.7.12]
		K00202	fwdC, fmdC	formylmethanofuran dehydrogenase subunit C [EC:1.2.7.12]
		K00203	fwdD, fmdD	formylmethanofuran dehydrogenase subunit D [EC:1.2.7.12]
		K11261	fwdE, fmdE	formylmethanofuran dehydrogenase subunit E [EC:1.2.7.12]
		K00205	fwdF, fmdF	4Fe-4S ferredoxin
		K11260	fwdG	4Fe-4S ferredoxin
		K00204	fwdH	4Fe-4S ferredoxin
	Formylmethanofuran:H4MPT formyltransferase	K00672	ftr	formylmethanofuran--tetrahydromethanopterin N-formyltransferase [EC:2.3.1.101]
	Methenyl-H4MPT cyclohydrolase	K01499	mch	methenyltetrahydromethanopterin cyclohydrolase [EC:3.5.4.27]
	Methylenetetrahydromethanopterin dehydrogenase	K00319	mtd	methylenetetrahydromethanopterin dehydrogenase [EC:1.5.98.1]
	Methylene-H3MPT reductase	K00320	mer	5,10-methylenetetrahydromethanopterin reductase [EC:1.5.98.2]
Calvin-Benson-Bassham cycle (CBB)	Phosphoribulokinase	K00855	PRK, prkB	phosphoribulokinase [EC:2.7.1.19]
	Ribulose-bisphosphate carboxylase	K01601	rbcL, cbbL	ribulose-bisphosphate carboxylase large chain [EC:4.1.1.39]
		K01602	rbcS, cbbS	ribulose-bisphosphate carboxylase small chain [EC:4.1.1.39]
	Phosphoglycerate kinase	K00927	PGK, pgk	phosphoglycerate kinase [EC:2.7.2.3]
	Glyceraldehyde-3-phosphate dehydrogenase	K05298	GAPA	glyceraldehyde-3-phosphate dehydrogenase (NADP+) (phosphorylating) [EC:1.2.1.13]
		K00150	gap2	glyceraldehyde-3-phosphate dehydrogenase (NAD(P)) [EC:1.2.1.59]
		K00134	GAPDH, gapA	glyceraldehyde 3-phosphate dehydrogenase [EC:1.2.1.12]
	Fructose-bisphosphate aldolase	K01623	ALDO	fructose-bisphosphate aldolase, class I [EC:4.1.2.13]
		K01624	FBA, fbaA	fructose-bisphosphate aldolase, class II [EC:4.1.2.13]
	Fructose-1,6-bisphosphatase	K03841	FBP, fbp	fructose-1,6-bisphosphatase I [EC:3.1.3.11]
		K02446	glpX	fructose-1,6-bisphosphatase II [EC:3.1.3.11]
		K11532	glpX-SEBP	fructose-1,6-bisphosphatase II / sedoheptulose-1,7-bisphosphatase [EC:3.1.3.11 3.1.3.37]
		K01086	fbp-SEBP	fructose-1,6-bisphosphatase I / sedoheptulose-1,7-bisphosphatase [EC:3.1.3.11 3.1.3.37]
	Transketolase	K00615	E2.2.1.1, tktA, tktB	transketolase [EC:2.2.1.1]
	Sedoheptulose-bisphosphatase	K01100	E3.1.3.37	sedoheptulose-bisphosphatase [EC:3.1.3.37]
	Ribose 5-phosphate isomerase	K01807	rpiA	ribose 5-phosphate isomerase A [EC:5.3.1.6]
		K01808	rpiB	ribose 5-phosphate isomerase B [EC:5.3.1.6]
Reductive tricarboxylic acid (rTCA)	Pyruvate ferredoxin oxidoreductase	K00169	porA	pyruvate ferredoxin oxidoreductase alpha subunit [EC:1.2.7.1]
		K00170	porB	pyruvate ferredoxin oxidoreductase beta subunit [EC:1.2.7.1]
		K00172	porC, porG	pyruvate ferredoxin oxidoreductase gamma subunit [EC:1.2.7
		K03737	por, nifJ	pyruvate-ferredoxin/flavodoxin oxidoreductase [EC:1.2.7.1 1
		K00171	porD	pyruvate ferredoxin oxidoreductase delta subunit [EC:1.2.7.1]
	Pyruvate dikinase	K01007	pps, ppsA	pyruvate, water dikinase [EC:2.7.9.2]
		K01006	ppdK	pyruvate, orthophosphate dikinase [EC:2.7.9.1]
	Phosphoenolpyruvate carboxylase	K01595	ppc	phosphoenolpyruvate carboxylase [EC:4.1.1.31]
	Pyruvate carboxylase	K01958	PC, pyc	pyruvate carboxylase [EC:6.4.1.1]
		K01959	pycA	pyruvate carboxylase subunit A [EC:6.4.1.1]
		K01960	pycB	pyruvate carboxylase subunit B [EC:6.4.1.1]
	Malate dehydrogenase	K00024	mdh	malate dehydrogenase [EC:1.1.1.37]
	Fumarate hydratase	K01676	E4.2.1.2A, fumA, fumB	fumarate hydratase, class I [EC:4.2.1.2]
		K01677	E4.2.1.2AA, fumA	fumarate hydratase subunit alpha [EC:4.2.1.2]
		K01678	E4.2.1.2AB, fumB	fumarate hydratase subunit beta [EC:4.2.1.2]
	Fumarate reductase	K00239	sdhA, frdA	succinate dehydrogenase / fumarate reductase, flavoprotein
		K00244	frdA	fumarate reductase flavoprotein subunit [EC:1.3.5.4]
		K18556	frdA	NADH-dependent fumarate reductase subunit A [EC:1.3.1.6]
		K18209	tfrA	fumarate reductase (CoM/CoB) subunit A [EC:1.3.4.1]
		K18210	tfrB	fumarate reductase (CoM/CoB) subunit B [EC:1.3.4.1]
	succinyl-CoA:(S)-malate CoA-transferase	K14472	smtB	succinyl-CoA:(S)-malate CoA-transferase subunit B [EC:2.8.3.22]
		K14471	smtA1	succinyl-CoA:(S)-malate CoA-transferase subunit A [EC:2.8.3.22]
	Succinyl-CoA synthetase	K01903	sucC	succinyl-CoA synthetase beta subunit [EC:6.2.1.5]
	2-oxoglutarate ferredoxin oxidoreductase	K00174	korA, oorA, oforA	2-oxoglutarate/2-oxoacid ferredoxin oxidoreductase subunit alpha [EC:1.2.7.3 1.2.7.11]
		K00175	korB, oorB, oforB	2-oxoglutarate/2-oxoacid ferredoxin oxidoreductase subunit beta [EC:1.2.7.3 1.2.7.11]
		K00177	korC, oorC	2-oxoglutarate ferredoxin oxidoreductase subunit delta [EC:1.2.7.3]
		K00176	korD, oorD	2-oxoglutarate ferredoxin oxidoreductase subunit gamma [EC:1.2.7.3]
	Aconitate hydratase	K01681	ACO, acnA	aconitate hydratase [EC:4.2.1.3]
		K01682	acnB	aconitate hydratase 2 / 2-methylisocitrate dehydratase [EC:4.2.1
	Acetyl-CoA C-acetyltransferase	K00626	ACAT, atoB	acetyl-CoA C-acetyltransferase [EC:2.3.1.9]
	Citryl-CoA synthetase	K15232	ccsA	citryl-CoA synthetase large subunit [EC:6.2.1.18]
	Citryl-CoA lyase	K15234	ccl	citryl-CoA lyase [EC:4.1.3.34]
	ATP-citrate lyase	K01648	ACLY	ATP citrate (pro-S)-lyase [EC:2.3.3.8]
		K15230	aclA	ATP-citrate lyase Alpha-subunit [EC:2.3.3.8]
		K15231	aclB	ATP-citrate lyase beta-subunit [EC:2.3.3.8]
Reverse glycine cleavage pathway (rGCS)	Formate dehydrogenase	K05299	fdhA	formate dehydrogenase (NADP+) alpha subunit [EC:1.17.1.10]
		K15022	fdhB	formate dehydrogenase (NADP+) beta subunit [EC:1.17.1.10]
	Formate--tetrahydrofolate ligase	K01938	fhs	formate--tetrahydrofolate ligase [EC:6.3.4.3]
	Methylenetetrahydrofolate dehydrogenase/cyclohydrolase	K01491	FolD	methylenetetrahydrofolate dehydrogenase (NADP+) / methenyltetrahydrofolate cyclohydrolase [EC:1.5.1.5 3.5.4.9]
	Glycine cleavage system	K00281	GLDC, gcvP	glycine cleavage system P protein (glycine dehydrogenase) [EC:1.4.4.2]
		K00282	gcvPA	glycine cleavage system P protein (glycine dehydrogenase) subunit 1 [EC:1.4.4.2]
		K00283	gcvPB	glycine cleavage system P protein (glycine dehydrogenase) subunit 2 [EC:1.4.4.2]
		K00605	gcvT, AMT	glycine cleavage system T protein (aminomethyltransferase) [EC:2.1.2.10]
		K03566	gcvH, GCSH	glycine cleavage system H protein
	Glycine hydroxymethyltransferase	K00600	glyA, SHMT	glycine hydroxymethyltransferase [EC:2.1.2.1]
	L-serine dehydratase	K01752	E4.3.1.17, sdaA, sdaB, tdcG	L-serine dehydratase [EC:4.3.1.17]
3-hydroxypropionate bicycle (3HP)	Acetyl-CoA carboxylase	K01946	ACACB	acetyl-CoA carboxylase / biotin carboxylase 2 [EC:6.4.1.2 6.3.4.14 2.1.3.15]
		K11262	ACACA	acetyl-CoA carboxylase / biotin carboxylase 1 [EC:6.4.1.2 6.3.4.14 2.1.3.15]
		K01962	accA	acetyl-CoA carboxylase carboxyl transferase subunitalpha [EC:6.4.1.2 2.1.3.15]
		K02160	accB, bccP	acetyl-CoA carboxylase biotin carboxyl carrier protein
		K01961	accC	acetyl-CoA carboxylase, biotin carboxylase subunit [EC:6.4.1.2 6.3.4.14]
		K01963	accD	acetyl-CoA carboxylase carboxyl transferase subunit beta [EC:6.4.1.2 2.1.3.15]
		K01964		acetyl-CoA/propionyl-CoA carboxylase [EC:6.4.1.2 6.4.1.3]
		K18472	accD6	acetyl-CoA/propionyl-CoA carboxylase carboxyl transferase subunit [EC:6.4.1.2 6.4.1.
		K18603		acetyl-CoA/propionyl-CoA carboxylase [EC:6.4.1.2 6.4.1.3]
	Malonyl-CoA reductasee	K15017		malonyl-CoA/succinyl-CoA reductase (NADPH) [EC:1.2.1.75 1.2.1.76]
		K14468	mcr	malonyl-CoA reductase / 3-hydroxypropionate dehydrogenase (NADP+) [EC:1.2.1.75 1.1.1.298]
	3-hydroxypropionate dehydrogenase	K15039		3-hydroxypropionate dehydrogenase (NADP+) [EC:1.1.1.298]
	Malonic semialdehyde reductase	K18602		malonic semialdehyde reductase [EC:1.1.1.-]
	Acrylyl-CoA reductase / 3-hydroxypropionyl-CoA dehydratase / 3-hydroxypropionyl-CoA synthetase	K18594		3-hydroxypropionyl-CoA synthetase (ADP-forming) [EC:6.2.1.-]
		K14469		acrylyl-CoA reductase (NADPH) / 3-hydroxypropionyl-CoA dehydratase / 3-hydroxypropionyl-CoA synthetase [EC:1.3.1.84 4.2.1.116 6.2.1.36]
		K15018		3-hydroxypropionyl-coenzyme A synthetase [EC:6.2.1.36]
		K15019		3-hydroxypropionyl-coenzyme A dehydratase [EC:4.2.1.116]
		K15020		acryloyl-coenzyme A reductase [EC:1.3.1.84]
	Acetyl-CoA/propionyl-CoA carboxylase	K18603		acetyl-CoA/propionyl-CoA carboxylase [EC:6.4.1.2 6.4.1.3]
		K18604		acetyl-CoA/propionyl-CoA carboxylase [EC:6.4.1.2 6.4.1.3 2.1.3.15]
		K18605		biotin carboxyl carrier protein
		K15036		acetyl-CoA/propionyl-CoA carboxylase [EC:6.4.1.2 6.4.1.3 2.1.3.15]
		K15052		propionyl-CoA carboxylase [EC:6.4.1.3 2.1.3.15]
	Methylmalonyl-CoA/ethylmalonyl-CoA epimerase	K05606	MCEE, epi	methylmalonyl-CoA/ethylmalonyl-CoA epimerase [EC:5.1.99.1]
	Methylmalonyl-CoA mutase	K01847	MUT	methylmalonyl-CoA mutase [EC:5.4.99.2]
	Succinyl-CoA:(S)-malate CoA-transferase	K14471	smtA1	succinyl-CoA:(S)-malate CoA-transferase subunit A [EC:2.8.3.22]
		K14472	smtB	succinyl-CoA:(S)-malate CoA-transferase subunit B [EC:2.8.3.22]
	Succinyl-CoA synthetase	K01903	sucC	succinyl-CoA synthetase beta subunit [EC:6.2.1.5]
	Fumarate reductase	K00239	sdhA, frdA	succinate dehydrogenase / fumarate reductase, flavoprotein subunit
		K00244	frdA	fumarate reductase flavoprotein subunit [EC:1.3.5.4]
		K18556	frdA	NADH-dependent fumarate reductase subunit A [EC:1.3.1.6]
		K18209	tfrA	fumarate reductase (CoM/CoB) subunit A [EC:1.3.4.1]
		K18210	tfrB	fumarate reductase (CoM/CoB) subunit B [EC:1.3.4.1]
	Fumarate hydratase	K01676	E4.2.1.2A, fumA, fumB	fumarate hydratase, class I [EC:4.2.1.2]
		K01677	E4.2.1.2AA, fumA	fumarate hydratase subunit alpha [EC:4.2.1.2]
		K01678	E4.2.1.2AB, fumB	fumarate hydratase subunit beta [EC:4.2.1.2]
		K01679	E4.2.1.2B, fumC, FH	fumarate hydratase, class II [EC:4.2.1.2]
		K01675	fumD	fumarate hydratase D [EC:4.2.1.2]
		K01774	fumE	fumarate hydratase E [EC:4.2.1.2]
	succinyl-CoA:(S)-malate CoA-transferase	K14471	smtA1	succinyl-CoA:(S)-malate CoA-transferase subunit A [EC:2.8.3.22]
		K14472	smtB	succinyl-CoA:(S)-malate CoA-transferase subunit B [EC:2.8.3.22]
	Malyl-CoA/(S)-citramalyl-CoA lyase	K08691	mcl	malyl-CoA/(S)-citramalyl-CoA lyase [EC:4.1.3.24 4.1.3.25]
	Beta-methylmalyl-CoA/(S)-malyl-CoA lyase	K19281	mcl	beta-methylmalyl-CoA/(S)-malyl-CoA lyase [EC:4.1.3.24]
	2-methylfumaryl-CoA hydratase	K14449	mch, mcd	2-methylfumaryl-CoA hydratase [EC:4.2.1.148]
	2-methylfumaryl-CoA isomerase	K14470	mct	2-methylfumaryl-CoA isomerase [EC:5.4.1.3]
	3-methylfumaryl-CoA hydratase	K09709	meh	3-methylfumaryl-CoA hydratase [EC:4.2.1.153]
3-hydroxypropionate-4-hydroxybutyrate (3HP-4HB)	Acetyl-CoA/propionyl-CoA carboxylase	K01946	ACACB	acetyl-CoA carboxylase / biotin carboxylase 2 [EC:6.4.1.2 6.3.4.14
		K11262	ACACA	acetyl-CoA carboxylase / biotin carboxylase 1 [EC:6.4.1.2 6.3.4.14
		K01962	accA	acetyl-CoA carboxylase carboxyl transferase subunit alpha [EC:6.4.
		K02160	accB, bccP	acetyl-CoA carboxylase biotin carboxyl carrier protein
		K01961	accC	acetyl-CoA carboxylase, biotin carboxylase subunit [EC:6.4.1.2 6.3
		K01963	accD	acetyl-CoA carboxylase carboxyl transferase subunit beta [EC:6.4.1
		K01964		acetyl-CoA/propionyl-CoA carboxylase [EC:6.4.1.2 6.4.1.3]
		K18472	accD6	acetyl-CoA/propionyl-CoA carboxylase carboxyl transferase subunit [EC:6.4.1.2 6.4.1.
		K18603		acetyl-CoA/propionyl-CoA carboxylase [EC:6.4.1.2 6.4.1.3]
	Malonyl-CoA reductase / 3-hydroxypropionate dehydrogenase	K15017		malonyl-CoA/succinyl-CoA reductase (NADPH) [EC:1.2.1.75 1.2.1.76]
		K14468	mcr	malonyl-CoA reductase / 3-hydroxypropionate dehydrogenase (NADP+) [EC:1.2.1.75 1.1.1.298]
		K15039		3-hydroxypropionate dehydrogenase (NADP+) [EC:1.1.1.298]
	Malonic semialdehyde reductase	K18602		malonic semialdehyde reductase [EC:1.1.1.-]
	Acrylyl-CoA reductase (NADPH) / 3-hydroxypropionyl-CoA dehydratase / 3-hydroxypropionyl-CoA synthetase	K18594		3-hydroxypropionyl-CoA synthetase (ADP-forming) [EC:6.2.1.-]
		K14469		acrylyl-CoA reductase (NADPH) / 3-hydroxypropionyl-CoA dehydratase / 3-hydroxypropionyl-CoA synthetase [EC:1.3.1.84 4.2.1.116 6.2.1.36]
		K15018		3-hydroxypropionyl-coenzyme A synthetase [EC:6.2.1.36]
		K15019		3-hydroxypropionyl-coenzyme A dehydratase [EC:4.2.1.116]
		K15020		acryloyl-coenzyme A reductase [EC:1.3.1.84]
	Acetyl-CoA/propionyl-CoA carboxylase	K18603		acetyl-CoA/propionyl-CoA carboxylase [EC:6.4.1.2 6.4.1.3]
		K15036		acetyl-CoA/propionyl-CoA carboxylase [EC:6.4.1.2 6.4.1.3 2.1.3.15]
		K18604		acetyl-CoA/propionyl-CoA carboxylase [EC:6.4.1.2 6.4.1.3 2.1.3.15]
	Propionyl-CoA carboxylase	K15052		propionyl-CoA carboxylase [EC:6.4.1.3]
	Methylmalonyl-CoA/ethylmalonyl-CoA epimerase	K05606	MCEE, epi	methylmalonyl-CoA/ethylmalonyl-CoA epimerase [EC:5.1.99.1]
	Methylmalonyl-CoA mutase	K01847	MUT	methylmalonyl-CoA mutase [EC:5.4.99.2]
	Malonyl-CoA/succinyl-CoA reductase	K15017		malonyl-CoA/succinyl-CoA reductase (NADPH) [EC:1.2.1.75 1.2.1.76]
		K15038		succinyl-CoA reductase [EC:1.2.1.76]
	Succinate semialdehyde reductase	K14465		succinate semialdehyde reductase (NADPH) [EC:1.1.1.-]
	Succinate-semialdehyde dehydrogenase	K18119	sucD	succinate-semialdehyde dehydrogenase [EC:1.2.1.76]
	4-hydroxybutyrate-CoA ligase	K14466		4-hydroxybutyrate---CoA ligase (AMP-forming) [EC:6.2.1.40]
		K14467	4hbl	4-hydroxybutyrate---CoA ligase (AMP-forming) [EC:6.2.1.40]
		K18861		4-hydroxybutyrate---CoA ligase (AMP-forming) [EC:6.2.1.40]
	4-hydroxybutyryl-CoA dehydratase / vinylacetyl-CoA-Delta-isomerase	K14534	abfD	4-hydroxybutyryl-CoA dehydratase / vinylacetyl-CoA-Delta-isomerase [EC:4.2.1.120 5.3.
	Enoyl-CoA hydratase / 3-hydroxyacyl-CoA dehydrogenase	K15016		enoyl-CoA hydratase / 3-hydroxyacyl-CoA dehydrogenase [EC:4.2.1.17 1.1.1.35]
	Acetyl-CoA C-acetyltransferase	K00626	ACAT, atoB	acetyl-CoA C-acetyltransferase [EC:2.3.1.9]
Dicarboxylate-4-hydroxybutyrate cycles (DC-4HB)	Pyruvate ferredoxin oxidoreductase	K00169	porA	pyruvate ferredoxin oxidoreductase alpha subunit [EC:1.2.7.1]
		K00170	porB	pyruvate ferredoxin oxidoreductase beta subunit [EC:1.2.7.1]
		K00172	porC, porG	pyruvate ferredoxin oxidoreductase gamma subunit [EC:1.2.7.1]
		K00171	porD	pyruvate ferredoxin oxidoreductase delta subunit [EC:1.2.7.1]
		K03737	por, nifJ	pyruvate-ferredoxin/flavodoxin oxidoreductase [EC:1.2.7.1 1.2.7.-]
	Pyruvate dikinase	K01006	ppdK	pyruvate, orthophosphate dikinase [EC:2.7.9.1]
		K01007	pps, ppsA	pyruvate, water dikinase [EC:2.7.9.2]
	Phosphoenolpyruvate carboxylase	K01595	ppc	phosphoenolpyruvate carboxylase [EC:4.1.1.31]
	Pyruvate carboxylase	K01958	PC, pyc	pyruvate carboxylase [EC:6.4.1.1]
		K01959	pycA	pyruvate carboxylase subunit A [EC:6.4.1.1]
		K01960	pycB	pyruvate carboxylase subunit B [EC:6.4.1.1]
	Malate dehydrogenase	K00024	mdh	malate dehydrogenase [EC:1.1.1.37]
	Fumarate hydratase	K01676	E4.2.1.2A, fumA, fumB	fumarate hydratase, class I [EC:4.2.1.2]
		K01677	E4.2.1.2AA, fumA	fumarate hydratase subunit alpha [EC:4.2.1.2]
		K01678	E4.2.1.2AB, fumB	fumarate hydratase subunit beta [EC:4.2.1.2]
		K01679	E4.2.1.2B, fumC, FH	fumarate hydratase, class II [EC:4.2.1.2]
		K01675	fumD	fumarate hydratase D [EC:4.2.1.2]
		K01774	fumE	fumarate hydratase E [EC:4.2.1.2]
	Fumarate reductase	K00239	sdhA, frdA	succinate dehydrogenase / fumarate reductase, flavoprotein subunit [EC:1.3.5.1 1.3.5.4]
		K00244	frdA	fumarate reductase flavoprotein subunit [EC:1.3.5.4]
		K18556	frdA	NADH-dependent fumarate reductase subunit A [EC:1.3.1.6]
		K18209	tfrA	fumarate reductase (CoM/CoB) subunit A [EC:1.3.4.1]
		K18210	tfrB	fumarate reductase (CoM/CoB) subunit B [EC:1.3.4.1]
	Succinyl-CoA:(S)-malate CoA-transferase	K14472	smtB	succinyl-CoA:(S)-malate CoA-transferase subunit B [EC:2.8.3.22]
		K14471	smtA1	succinyl-CoA:(S)-malate CoA-transferase subunit A [EC:2.8.3.22]
	Succinyl-CoA synthetase	K01903	sucC	succinyl-CoA synthetase beta subunit [EC:6.2.1.5]
	Malonyl-CoA/succinyl-CoA reductase	K15017		malonyl-CoA/succinyl-CoA reductase (NADPH) [EC:1.2.1.75 1.2.1.76]
		K15038		succinyl-CoA reductase [EC:1.2.1.76]
	Succinate semialdehyde reductase	K14465		succinate semialdehyde reductase (NADPH) [EC:1.1.1.-]
	4-hydroxybutyrate---CoA ligase	K14466		4-hydroxybutyrate---CoA ligase (AMP-forming) [EC:6.2.1.40]
	4-hydroxybutyryl-CoA dehydratase / vinylacetyl-CoA-Delta-isomerase	K14534	abfD	4-hydroxybutyryl-CoA dehydratase / vinylacetyl-CoA-Delta-isomerase [EC:4.2.1.120 5.3.3.3]
	Enoyl-CoA hydratase / 3-hydroxyacyl-CoA dehydrogenase	K15016		enoyl-CoA hydratase / 3-hydroxyacyl-CoA dehydrogenase [EC:4.2.1.17 1.1.1.35]
	Acetyl-CoA C-acetyltransferase	K00626	ACAT, atoB	acetyl-CoA C-acetyltransferase [EC:2.3.1.9]

## Sheet: ST5
Supplementary Table 5: Carbon fixation genes identified in MAGs from this study.
		Calvin-Benson-Bassham cycle (CBB)																	Dicarboxylate-4-hydroxybutyrate cycles (DC-4HB)
		PRK, prkB	rbcL, cbbL	rbcS, cbbS	PGK, pgk	GAPA	gap2	GAPDH, gapA	ALDO	FBA, fbaA	FBP, fbp	glpX	glpX-SEBP	fbp-SEBP	E2.2.1.1, tktA, tktB	E3.1.3.37	rpiA	rpiB	porA	porB	porC, porG	porD	por, nifJ	ppdK	pps, ppsA	ppc	PC, pyc	pycA	pycB	mdh	E4.2.1.2A, fumA, fumB	E4.2.1.2AA, fumA	E4.2.1.2AB, fumB	E4.2.1.2B, fumC, FH	fumD	fumE	sdhA, frdA	frdA	frdA	tfrA	tfrB	smtB	smtA1	sucC					abfD
	Phylum	K00855	K01601	K01602	K00927	K05298	K00150	K00134	K01623	K01624	K03841	K02446	K11532	K01086	K00615	K01100	K01807	K01808	K00169	K00170	K00172	K00171	K03737	K01006	K01007	K01595	K01958	K01959	K01960	K00024	K01676	K01677	K01678	K01679	K01675	K01774	K00239	K00244	K18556	K18209	K18210	K14472	K14471	K01903	K15017	K15038	K14465	K14466	K14534
BHB10-2_Bin_166	Acidobacteriota	√	√	0	√	0	√	√	√	0	√	0	0	0	√	0	√	√	0	0	0	0	√	√	0	0	0	0	0	√	0	0	0	√	0	0	√	0	0	0	0	0	0	√	0	0	0	0	0
BHB10-2_Bin_274	Acidobacteriota	√	√	0	√	0	0	√	0	√	√	0	0	0	√	0	√	√	√	√	√	0	√	√	√	0	√	0	√	√	√	0	0	√	0	0	√	0	0	0	0	0	0	√	0	0	0	0	√
M3-2_Bin_389	Actinobacteriota	√	√	0	√	0	0	√	0	√	0	√	0	0	√	0	0	√	0	0	0	0	√	√	√	√	0	0	0	√	√	0	0	√	0	0	√	√	0	0	0	0	0	√	0	0	0	0	√
BHB10-2_Bin_6	Bacteroidota	√	√	√	√	0	0	√	0	√	√	0	0	0	√	0	√	√	√	0	√	0	0	√	√	√	0	0	0	√	0	0	0	√	0	0	√	0	0	0	0	0	0	√	0	0	0	0	0
M3-2_Bin_323	Bacteroidota	√	√	0	√	0	0	√	√	√	√	0	0	0	√	0	0	√	√	√	√	0	√	√	√	√	√	0	0	√	0	0	0	√	0	0	√	0	0	0	0	0	0	√	0	0	0	0	0
M3-2_Bin_420	Bacteroidota	√	√	√	√	0	√	√	0	√	√	√	√	0	√	0	0	√	√	√	√	√	√	√	√	√	√	0	0	√	0	0	0	√	0	0	√	0	0	0	0	0	0	√	0	0	0	0	√
BHB10-2_Bin_238	Chloroflexota	√	√	√	√	0	0	√	0	√	√	√	0	0	√	0	√	√	0	√	0	0	√	√	√	0	√	0	√	√	√	√	√	√	0	0	√	√	0	0	0	0	0	√	0	0	0	0	0
M3-2_Bin_76	Chloroflexota	√	√	0	√	0	0	√	0	√	√	√	0	0	√	0	√	√	√	√	√	√	√	√	√	√	√	0	√	√	√	√	√	√	0	0	√	√	0	0	0	√	0	√	0	0	0	0	√
BHB10-2_Bin_107	Chloroflexota	√	√	0	√	0	0	√	0	√	0	√	0	0	√	0	0	√	0	0	0	0	√	√	√	0	0	0	0	√	√	0	0	√	0	0	√	0	0	0	0	0	0	√	0	0	0	0	√
M3-2_Bin_365	Gemmatimonadota	√	√	0	√	0	0	√	√	√	√	0	√	0	√	0	√	0	√	0	0	0	√	√	√	√	0	0	0	√	√	0	0	√	0	0	√	0	0	0	0	0	0	√	0	0	0	0	0
BHB10-2_Bin_85	Myxococcota	√	√	√	√	0	0	√	√	√	√	√	0	0	√	0	√	0	√	√	√	0	√	√	√	0	0	0	0	√	√	0	0	√	0	0	√	√	0	0	0	0	0	√	0	0	0	0	√
M3-2_Bin_324	Myxococcota	√	√	√	√	0	√	√	√	√	√	√	0	0	√	0	√	0	√	√	√	0	√	√	√	0	√	0	√	√	√	√	0	√	0	0	√	√	0	0	0	0	0	√	0	0	0	0	√
BHB10-2_Bin_196	Myxococcota	√	√	√	√	0	0	√	√	0	0	√	√	0	√	0	√	0	0	√	0	0	√	√	√	0	0	0	√	√	√	0	0	√	0	0	0	√	0	0	0	0	0	√	0	0	0	0	√
BHB10-2_Bin_484	Myxococcota	√	√	0	√	0	0	√	√	0	√	0	0	0	√	0	0	√	√	√	√	0	√	√	√	√	0	0	0	√	√	0	0	√	0	0	√	√	0	0	0	0	0	√	0	0	0	0	0
BHB10-2_Bin_172	Myxococcota	√	√	√	√	0	√	√	√	√	√	√	√	0	√	0	0	√	√	√	√	0	√	√	√	0	√	0	0	√	√	0	0	√	0	0	√	√	0	0	0	0	0	√	0	0	0	0	√
M3-2_Bin_370	Planctomycetota	√	√	√	√	0	√	√	0	√	√	0	0	0	√	0	√	√	√	√	√	0	√	√	√	√	√	√	√	√	√	√	0	√	0	0	√	√	0	0	0	0	0	√	0	0	0	0	0
M3-2_Bin_202	Planctomycetota	√	√	√	√	0	0	√	0	√	√	0	0	0	√	0	0	√	0	0	0	0	√	√	√	0	0	0	0	√	0	0	0	√	0	0	√	√	0	0	0	0	0	√	0	0	0	0	√
BHB10-2_Bin_75	Planctomycetota	√	√	0	√	0	0	√	0	√	√	0	0	0	√	0	0	√	√	√	√	√	√	√	0	√	√	0	√	√	0	0	0	√	0	0	√	0	0	0	0	0	0	√	0	0	0	0	0
M3-2_Bin_415	Planctomycetota	√	√	0	√	0	0	√	√	√	√	0	0	0	√	0	0	√	0	√	0	0	√	√	0	0	0	0	0	√	√	0	0	√	0	0	√	√	0	0	0	0	0	√	0	0	0	0	0
M3-2_Bin_24	Planctomycetota	√	√	0	√	0	0	√	√	√	√	0	0	0	√	0	0	√	√	√	√	√	√	√	0	√	0	0	√	√	0	√	√	0	0	0	√	√	0	0	0	0	0	0	0	0	0	0	0
BHB10-2_Bin_243	Proteobacteria	√	√	0	√	0	0	√	0	√	√	0	0	0	√	0	√	√	√	√	√	0	0	√	√	√	0	√	√	√	√	0	0	0	0	0	√	√	0	0	0	0	0	√	0	0	0	0	0
M3-2_Bin_147	Proteobacteria	√	√	√	√	0	0	√	√	√	√	0	0	0	√	0	√	0	√	√	√	0	0	√	√	√	0	0	√	√	√	0	0	√	0	0	√	√	0	0	0	0	0	√	0	0	0	0	0
BHB10-2_Bin_399	Proteobacteria	√	√	0	√	0	0	√	0	√	√	0	0	0	√	0	√	0	√	√	√	√	√	√	√	0	0	0	√	√	√	0	0	√	0	0	√	√	0	0	0	0	0	√	0	0	0	0	√
M3-2_Bin_327	Proteobacteria	√	√	√	√	0	0	√	√	0	0	√	0	0	√	0	√	0	√	√	√	√	√	√	√	√	√	0	0	√	√	0	0	0	0	0	√	√	0	0	0	0	0	√	0	0	0	0	0
M3-2_Bin_78	Proteobacteria	√	√	0	√	0	0	√	0	√	√	0	0	0	√	0	√	0	√	√	√	0	√	√	√	√	0	√	√	√	√	0	0	0	0	0	√	0	0	0	0	0	0	√	0	0	0	0	0
BHB10-2_Bin_45	Proteobacteria	√	√	√	√	0	0	√	0	√	√	0	0	0	√	0	√	0	√	√	√	√	√	√	√	√	0	0	√	√	√	0	0	√	0	0	√	√	0	0	0	0	0	√	0	0	0	0	√
M3-2_Bin_286	Proteobacteria	√	√	0	√	0	0	√	√	0	√	0	0	0	√	0	√	√	√	0	√	0	0	√	√	√	0	0	0	√	√	0	0	√	0	0	√	√	0	0	0	0	0	√	0	0	0	0	0
BHB10-2_Bin_46	Proteobacteria	√	√	√	√	0	0	√	√	√	√	√	0	0	√	0	√	√	√	√	√	0	√	√	√	√	√	0	√	√	√	√	√	√	0	0	√	√	0	0	0	0	0	√	0	0	0	0	0
BHB10-2_Bin_173	Proteobacteria	√	√	√	√	0	0	√	0	√	0	0	√	0	√	0	√	√	0	√	0	0	√	√	√	√	0	0	0	√	√	0	0	√	0	0	0	0	0	√	√	0	0	√	0	0	0	0	0
BHB10-2_Bin_385	Proteobacteria	√	√	0	√	0	0	√	√	√	√	0	0	0	√	0	√	√	0	√	0	0	√	√	√	√	0	0	√	√	√	0	0	0	0	0	√	√	0	0	0	0	0	√	0	0	0	0	√
M8-2_Bin_100	Proteobacteria	√	√	√	√	0	0	√	0	√	√	0	0	0	√	0	√	√	0	√	0	0	√	√	0	√	0	0	√	√	√	0	0	0	0	0	√	√	0	0	0	0	0	√	0	0	0	0	0
BHB10-2_Bin_198	Proteobacteria	√	√	0	√	0	0	√	0	√	√	0	0	0	√	0	√	√	√	√	√	√	√	√	√	√	0	0	√	√	√	0	0	√	0	0	√	√	0	0	0	0	0	√	0	0	0	0	√
M3-2_Bin_179	Proteobacteria	√	√	√	√	0	0	√	√	√	√	√	0	0	√	0	√	√	√	√	√	0	√	√	√	√	0	0	0	√	√	0	0	√	0	0	√	√	0	0	0	0	0	√	0	0	0	0	√
M3-2_Bin_154	Proteobacteria	√	√	√	√	0	0	√	√	√	√	0	0	0	√	0	√	√	√	√	√	0	√	0	√	√	0	0	0	√	√	0	0	√	0	0	√	√	0	0	0	0	0	√	0	0	0	0	0
BHB10-2_Bin_148	Proteobacteria	√	√	0	√	0	0	√	√	0	√	0	0	0	√	0	√	√	√	√	√	0	√	√	√	√	0	0	0	√	0	0	0	√	0	0	√	√	0	0	0	0	0	√	0	0	0	0	0
M3-2_Bin_369	Proteobacteria	√	√	0	√	0	0	√	0	√	√	√	0	0	√	0	√	0	√	√	√	√	√	0	0	√	√	0	√	√	0	0	0	0	0	0	√	√	0	0	0	0	0	√	0	0	0	0	0
BHB10-2_Bin_84	Proteobacteria	√	√	0	√	0	0	√	√	0	√	0	√	0	√	0	√	0	√	√	√	0	0	√	0	√	√	0	0	√	0	0	0	√	0	0	√	√	0	0	0	0	0	√	0	0	0	0	√
M3-2_Bin_195	Proteobacteria	√	√	√	√	0	0	√	√	√	√	0	0	0	√	0	√	0	√	√	√	0	√	√	√	√	0	0	0	√	0	0	0	√	0	0	√	0	0	0	0	0	0	√	0	0	0	0	0
BHB10-2_Bin_165	Proteobacteria	√	√	0	√	0	0	√	0	√	√	0	0	0	√	0	√	0	0	√	0	0	√	√	√	√	0	0	0	√	√	0	0	√	0	0	√	√	0	0	0	0	0	√	0	0	0	0	√
BHB10-2_Bin_299	Proteobacteria	√	√	√	√	0	0	√	√	0	0	√	0	0	√	0	√	0	√	√	√	0	0	√	√	√	0	0	√	√	√	√	0	0	0	0	0	√	0	0	0	√	0	√	0	0	0	0	√
BHB10-2_Bin_428	Proteobacteria	√	√	0	√	0	0	√	√	√	√	0	0	0	√	0	√	0	0	√	0	0	√	√	√	√	√	0	√	√	√	0	0	0	0	0	√	√	0	0	0	0	0	0	0	0	0	0	0
BHB10-2_Bin_232	Proteobacteria	√	√	√	√	0	0	√	√	√	√	0	0	0	√	0	√	0	√	√	√	0	√	√	√	√	0	0	0	√	√	0	0	√	0	0	√	√	0	0	0	0	0	√	0	0	0	0	0
M3-30_Bin_269	Proteobacteria	√	√	√	√	0	0	√	√	√	√	0	0	0	√	0	√	0	0	0	0	0	0	0	√	0	0	0	0	√	√	0	0	0	0	0	√	√	0	0	0	0	0	√	0	0	0	0	0
M3-2_Bin_80	Proteobacteria	√	√	√	√	0	0	√	√	√	√	0	0	0	√	0	√	0	0	0	0	0	√	√	√	√	√	0	0	√	0	0	0	√	0	0	√	√	0	0	0	0	0	√	0	0	0	0	0
BHB10-2_Bin_366	Proteobacteria	√	√	0	√	0	0	√	√	√	√	0	0	0	√	0	√	0	√	√	√	√	√	√	√	√	0	0	0	√	0	√	√	√	0	0	√	0	0	0	0	0	0	√	0	0	0	0	0
BHB10-2_Bin_343	Proteobacteria	√	√	0	√	0	0	√	0	√	√	0	0	0	√	0	√	0	0	0	0	0	0	0	√	√	√	√	√	√	√	0	0	√	0	0	√	√	0	0	0	0	0	√	0	0	0	0	√
M3-2_Bin_210	Proteobacteria	√	√	√	√	0	0	√	√	√	√	√	0	0	√	0	√	0	√	√	√	0	√	√	√	√	0	0	0	√	√	√	√	√	0	0	√	√	0	0	0	0	0	√	0	0	0	0	0
M8-12_Bin_120	Proteobacteria	√	√	√	√	0	0	√	√	√	√	0	0	0	√	0	√	0	√	√	√	0	0	0	√	√	0	0	0	√	√	0	0	√	0	0	√	√	0	0	0	0	0	√	0	0	0	0	0
M3-22_Bin_119	Proteobacteria	√	√	0	√	0	0	√	√	√	√	0	0	0	√	0	√	0	√	√	√	0	0	0	√	√	0	0	0	√	√	0	0	√	0	0	√	√	0	0	0	0	0	√	0	0	0	0	0
M3-2_Bin_417	Proteobacteria	√	√	√	√	0	0	√	√	√	0	√	√	0	√	0	√	√	√	√	√	0	√	√	√	0	√	0	0	√	√	0	0	√	0	0	√	√	0	0	0	0	0	√	0	0	0	0	0
BHB10-2_Bin_15	Proteobacteria	√	√	0	√	0	0	√	√	√	√	0	0	0	√	0	√	√	√	0	√	0	√	√	√	√	0	0	0	√	√	0	0	√	0	0	√	√	0	0	0	0	0	√	0	0	0	0	√
M3-2_Bin_155	Proteobacteria	√	√	√	√	0	0	√	0	√	√	0	0	0	√	0	√	√	√	√	√	0	√	√	√	√	0	0	0	√	0	0	0	√	0	0	√	√	0	0	0	0	0	√	0	0	0	0	√
BHB10-2_Bin_63	Proteobacteria	√	√	√	√	0	0	√	√	√	√	√	0	0	√	0	√	√	√	√	√	0	√	√	√	√	0	0	0	√	√	0	0	√	0	0	√	√	0	0	0	0	0	√	0	0	0	0	0
M3-2_Bin_393	Proteobacteria	√	√	0	√	0	0	√	√	0	√	0	√	0	√	0	√	√	√	0	√	0	√	√	√	√	0	0	0	√	√	0	0	√	0	0	√	√	0	0	0	0	0	√	0	0	0	0	√
BHB10-2_Bin_455	Proteobacteria	√	√	0	√	0	√	√	√	√	√	0	√	0	√	0	√	√	0	0	0	0	√	√	√	0	√	0	0	√	0	0	0	√	0	0	√	√	0	0	0	0	0	√	0	0	0	0	0
BHB10-2_Bin_208	Proteobacteria	√	√	√	√	0	0	√	√	√	√	0	0	0	√	0	√	√	√	0	√	0	0	√	√	√	0	0	0	√	√	0	0	√	0	0	√	√	0	0	0	0	0	√	0	0	0	0	0
BHB10-2_Bin_251	Proteobacteria	√	√	√	√	0	0	√	√	√	√	√	0	0	√	0	√	√	√	√	√	√	0	0	√	√	0	0	0	√	√	0	0	0	0	0	√	√	0	0	0	0	0	√	0	0	0	0	√
M3-2_Bin_322	Proteobacteria	√	√	0	√	0	0	√	√	√	√	0	0	0	√	0	√	√	√	√	√	0	√	√	√	√	√	0	0	√	√	0	0	√	0	0	√	√	0	0	0	0	0	√	0	0	0	0	0
M3-2_Bin_325	Proteobacteria	√	√	√	√	0	0	√	√	0	√	0	0	0	√	0	√	√	0	0	√	0	√	0	√	√	0	0	0	√	√	0	0	√	0	0	√	√	0	0	0	√	0	√	0	0	0	0	0
M3-2_Bin_60	Proteobacteria	√	√	0	√	0	0	√	0	√	√	0	√	0	√	0	√	√	√	√	√	0	0	√	√	√	√	0	0	√	0	0	0	√	0	0	√	√	0	0	0	0	0	√	0	0	0	0	0
BHB10-2_Bin_153	Proteobacteria	√	√	0	√	0	√	√	0	√	√	0	0	0	√	0	√	√	√	√	√	0	√	√	√	√	0	0	√	√	√	0	0	√	0	0	√	√	0	0	0	0	0	√	0	0	0	0	√
BHB10-2_Bin_68	Proteobacteria	√	√	0	√	0	0	√	0	√	√	0	0	0	√	0	√	√	√	√	√	0	√	√	√	√	0	0	0	√	√	√	0	√	0	0	√	√	0	√	√	0	0	√	0	0	0	0	√
BHB10-2_Bin_137	Proteobacteria	√	√	0	√	0	0	√	√	√	√	0	0	0	√	0	√	√	0	√	0	0	√	√	√	√	0	0	0	√	0	0	√	√	0	0	√	√	0	0	0	0	0	√	0	0	0	0	√
M8-12_Bin_300	Proteobacteria	√	√	√	√	0	0	√	√	√	√	0	0	0	√	0	√	√	√	√	√	0	0	0	√	√	0	0	0	√	√	0	0	√	0	0	√	√	0	0	0	0	0	√	0	0	0	0	0
BHB10-2_Bin_168	Proteobacteria	√	√	√	√	0	0	√	√	√	√	0	0	0	√	0	√	√	√	√	√	√	0	√	√	√	0	0	√	√	√	0	0	√	0	0	√	√	0	0	0	0	0	√	0	0	0	0	0
BHB10-2_Bin_91	Proteobacteria	√	√	0	√	0	0	√	√	√	√	0	0	0	√	0	√	√	√	√	√	0	0	√	√	√	0	0	0	√	0	0	√	√	0	0	0	√	0	0	0	0	0	√	0	0	0	0	√
BHB10-2_Bin_210	Proteobacteria	√	√	0	√	0	0	√	√	√	√	0	0	0	√	0	√	√	√	√	√	√	√	√	√	√	0	0	0	√	√	0	0	√	0	0	√	√	0	0	0	0	0	√	0	0	0	0	√
BHB10-2_Bin_313	Proteobacteria	√	√	√	√	0	0	√	0	√	0	0	0	√	√	0	√	√	√	√	√	0	√	√	√	√	0	0	0	√	0	0	0	√	0	0	√	√	0	0	0	0	0	√	0	0	0	0	0
M3-2_Bin_193	Proteobacteria	√	√	0	√	0	0	√	√	√	√	0	0	0	√	0	√	√	√	√	√	0	√	√	√	√	0	0	0	√	√	0	0	√	0	0	√	√	0	√	√	0	0	√	0	0	0	0	√
BHB10-2_Bin_129	Proteobacteria	√	√	√	√	0	0	√	0	√	√	0	0	0	√	0	√	0	√	√	√	√	√	√	√	√	0	0	√	√	√	0	0	√	0	0	√	√	0	0	0	0	0	√	0	0	0	0	0
BHB10-38_Bin_55	Proteobacteria	√	√	√	√	0	0	√	0	√	√	0	0	0	√	0	√	0	0	0	0	0	√	√	√	√	√	0	0	√	0	0	0	√	0	0	√	0	0	0	0	0	0	√	0	0	0	0	√
M3-2_Bin_150	Proteobacteria	√	√	0	√	0	0	√	0	√	√	0	√	0	√	0	√	0	√	√	0	0	√	√	√	√	0	0	0	√	√	0	0	√	0	0	√	√	0	0	0	0	0	√	0	0	0	0	√
BHB10-2_Bin_100	Proteobacteria	√	√	0	√	0	0	√	0	√	√	0	0	0	√	0	√	0	√	√	√	0	√	√	√	√	0	0	√	√	√	0	0	√	0	0	√	√	0	0	0	0	0	√	0	0	0	0	√
BHB10-26_Bin_69	Proteobacteria	√	√	0	√	0	0	√	0	√	√	0	0	0	√	0	√	0	0	0	0	0	√	√	√	√	√	0	0	√	0	0	0	√	0	0	√	0	0	0	0	0	0	√	0	0	0	0	0
BHB10-2_Bin_382	Proteobacteria	√	√	0	√	0	0	√	√	√	√	0	0	0	√	0	√	0	√	√	0	√	√	√	√	√	√	0	0	√	0	0	0	√	0	0	√	0	0	√	0	0	0	√	0	0	0	0	√
BHB10-2_Bin_378	Proteobacteria	√	√	0	√	0	0	√	0	√	√	0	0	0	√	0	√	0	0	√	√	0	√	√	√	√	0	0	0	√	√	0	0	√	0	0	√	√	0	0	0	0	0	√	0	0	0	0	0
M3-2_Bin_158	Proteobacteria	√	√	√	√	0	0	√	√	√	√	0	0	0	√	0	√	0	√	√	√	0	0	√	√	√	0	0	0	√	√	0	0	√	0	0	√	√	0	0	0	0	0	√	0	0	0	0	0
M8-32_Bin_76	Proteobacteria	√	√	√	√	0	0	√	√	√	√	0	0	0	√	0	√	0	√	√	√	0	0	0	√	√	0	0	0	√	√	0	0	√	0	0	√	√	0	0	0	0	0	√	0	0	0	0	0
BHB10-26_Bin_121	Proteobacteria	√	√	√	√	0	0	√	√	√	√	0	0	0	√	0	√	0	0	0	0	0	√	√	√	√	√	0	0	√	0	0	0	√	0	0	√	√	0	0	0	0	0	√	0	0	0	0	0
M8-44_Bin_55	Proteobacteria	√	√	√	√	0	0	√	√	√	√	0	0	0	√	0	√	0	0	0	0	0	√	√	√	√	√	0	0	√	0	0	0	√	0	0	√	√	0	0	0	0	0	√	0	0	0	0	0
M3-2_Bin_100	Proteobacteria	√	√	0	√	0	√	√	√	0	√	0	0	0	√	0	√	0	0	√	0	0	√	√	√	√	0	0	0	√	0	0	0	√	0	0	√	√	0	0	0	0	0	√	0	0	0	0	√
M8-44_Bin_77	Proteobacteria	√	√	√	√	0	0	√	0	√	√	0	0	0	√	0	√	0	√	√	√	0	√	√	√	√	0	0	0	√	√	0	0	√	0	0	√	√	0	0	0	0	0	0	0	0	0	0	√
BHB10-2_Bin_298	Proteobacteria	√	√	√	√	0	0	√	0	√	0	√	0	0	√	0	√	0	√	√	√	0	√	√	√	√	0	√	√	√	√	0	0	√	0	0	√	0	0	0	0	0	0	√	0	0	0	0	0
M3-2_Bin_395	Proteobacteria	√	√	√	√	0	0	√	0	√	√	0	0	√	√	0	√	0	√	√	√	√	√	√	√	√	0	0	0	√	0	0	0	√	0	0	√	√	0	0	0	0	0	√	0	0	0	0	0
M8-58_Bin_339	Proteobacteria	√	√	0	√	0	0	√	√	√	√	0	0	0	√	0	√	0	√	√	√	0	0	0	√	√	0	0	0	√	√	0	0	√	0	0	√	√	0	0	0	0	0	√	0	0	0	0	0
M3-2_Bin_347	Proteobacteria	√	√	√	√	0	0	√	√	0	√	0	0	0	√	0	√	0	√	0	√	√	0	√	√	0	√	0	0	√	√	0	0	√	0	0	√	√	0	√	0	0	0	√	0	0	0	0	√
M8-44_Bin_308	Proteobacteria	√	√	√	√	0	0	√	√	√	√	0	0	0	√	0	√	0	√	√	√	0	0	0	√	0	0	0	0	√	√	0	0	√	0	0	√	√	0	0	0	0	0	√	0	0	0	0	0
BHB10-38_Bin_53	Proteobacteria	√	√	√	√	0	0	√	√	√	√	0	0	0	√	0	√	0	√	√	√	0	0	0	√	0	0	0	0	√	√	0	0	√	0	0	√	√	0	0	0	0	0	√	0	0	0	0	0
M8-32_Bin_56	Proteobacteria	√	√	√	√	0	0	√	√	√	√	0	0	0	√	0	√	0	√	√	√	0	0	0	√	√	0	0	0	√	√	0	0	√	0	0	√	√	0	0	0	0	0	√	0	0	0	0	0
M3-22_Bin_43	Proteobacteria	√	√	√	√	0	0	√	√	√	√	0	0	0	√	0	√	0	0	0	0	0	√	√	√	√	√	0	0	√	0	0	0	√	0	0	√	√	0	0	0	0	0	√	0	0	0	0	0
BHB10-2_Bin_125	Proteobacteria	√	√	√	√	0	0	√	√	0	√	0	0	0	√	0	√	0	0	0	0	0	√	√	√	√	√	0	0	√	0	0	0	√	0	0	√	√	0	0	0	0	0	√	0	0	0	0	0
M3-38_Bin_61	Proteobacteria	√	√	√	√	0	0	√	√	0	√	0	0	0	√	0	√	0	0	0	0	0	√	√	√	√	√	0	0	√	0	0	0	√	0	0	√	0	0	0	0	0	0	0	0	0	0	0	0
M3-2_Bin_204	Proteobacteria	√	√	0	√	0	√	√	0	√	√	0	0	0	√	0	√	0	√	√	√	0	√	√	√	√	0	0	√	0	0	0	0	√	0	0	√	√	0	0	0	0	0	√	0	0	0	0	√
M3-30_Bin_88	Proteobacteria	√	√	√	√	0	0	√	0	√	√	0	0	0	√	0	√	0	√	√	√	0	0	0	√	√	0	0	0	√	√	0	0	√	0	0	√	√	0	0	0	0	0	0	0	0	0	0	0
M8-32_Bin_244	Proteobacteria	√	√	0	√	0	0	√	0	√	√	0	0	0	√	0	√	0	0	√	0	0	√	√	√	√	0	0	0	√	√	0	0	√	0	0	√	√	0	0	0	0	0	√	0	0	0	0	0
BHB10-2_Bin_227	Proteobacteria	√	√	0	√	0	0	√	0	√	√	0	0	0	√	0	√	0	0	0	0	0	√	√	0	√	√	0	0	√	√	0	0	√	0	0	√	√	0	0	0	0	0	√	0	0	0	0	√
M8-12_Bin_195	Proteobacteria	√	√	0	√	0	0	√	0	√	√	0	0	0	√	0	√	0	0	√	0	0	√	√	0	√	0	0	√	√	√	0	0	0	0	0	√	√	0	0	0	0	0	√	0	0	0	0	0
M3-2_Bin_72	Proteobacteria	√	√	0	√	0	0	√	√	√	0	0	√	0	√	0	√	0	√	√	√	√	√	√	√	0	√	0	√	√	√	0	0	√	0	0	√	√	0	0	0	0	0	√	0	0	0	0	√
M3-2_Bin_108	Proteobacteria	√	√	√	√	0	0	√	0	√	√	√	0	√	√	0	√	0	√	√	√	0	√	√	√	√	0	0	0	√	√	0	0	√	0	0	√	√	0	0	0	0	0	√	0	0	0	0	√
M3-10_Bin_96	Proteobacteria	√	√	√	√	0	0	√	√	√	√	0	0	0	√	0	√	0	0	0	0	0	√	√	√	√	0	0	0	√	0	0	0	√	0	0	√	√	0	0	0	0	0	√	0	0	0	0	0
M8-2_Bin_69	Proteobacteria	√	√	√	√	0	0	√	√	√	√	0	0	0	√	0	√	0	0	0	0	0	√	√	√	√	0	0	0	√	0	0	0	√	0	0	√	√	0	0	0	0	0	√	0	0	0	0	0
M3-2_Bin_292	Proteobacteria	√	√	0	√	0	0	√	0	√	√	0	0	0	√	0	√	0	√	√	√	0	√	√	√	√	0	0	0	√	√	0	0	√	0	0	√	√	0	0	0	0	0	√	0	0	0	0	0
M3-2_Bin_321	Proteobacteria	√	√	√	√	0	0	√	0	√	√	0	0	0	√	0	√	0	0	√	√	0	√	√	√	√	0	0	0	√	√	0	0	√	0	0	√	√	0	0	0	0	0	0	0	0	0	0	0
BHB10-2_Bin_311	Proteobacteria	√	√	0	√	0	0	√	0	√	√	0	0	0	√	0	√	0	0	√	0	0	√	√	0	√	0	0	0	√	√	0	0	0	0	0	√	√	0	0	0	√	0	√	0	0	0	0	√
M3-22_Bin_261	Proteobacteria	√	√	0	√	0	0	√	0	√	√	0	0	0	√	0	√	0	0	√	0	0	√	√	0	√	0	0	0	0	√	0	0	0	0	0	√	√	0	0	0	0	0	√	0	0	0	0	0
BHB10-26_Bin_274	Proteobacteria	√	√	0	√	0	0	√	0	√	√	0	0	0	√	0	√	0	√	√	√	0	√	√	√	√	0	0	0	√	√	0	0	√	0	0	√	√	0	0	0	0	0	√	0	0	0	0	0
M3-2_Bin_294	Proteobacteria	√	√	√	√	0	0	√	0	√	√	0	√	0	√	0	√	0	0	√	0	0	√	√	0	√	0	0	0	√	√	0	0	√	0	0	√	√	0	0	0	0	0	√	0	0	0	0	0
M3-30_Bin_301	Proteobacteria	√	√	√	√	0	0	√	√	√	√	0	0	0	√	0	√	0	0	0	0	0	0	0	√	√	0	0	0	√	√	0	0	√	0	0	√	√	0	0	0	0	0	√	0	0	0	0	0
M8-12_Bin_276	Proteobacteria	√	√	√	√	0	0	√	√	√	√	0	0	0	√	0	√	0	0	0	0	0	√	√	√	√	0	0	0	√	0	0	0	√	0	0	√	√	0	0	0	0	0	√	0	0	0	0	0
M8-2_Bin_36	Proteobacteria	√	√	√	√	0	0	√	√	√	√	0	0	0	√	0	√	0	√	√	√	0	0	0	√	√	0	0	0	√	√	0	0	√	0	0	√	√	0	0	0	0	0	√	0	0	0	0	0
M3-2_Bin_68	Proteobacteria	√	√	√	√	0	0	√	√	√	√	0	0	0	√	0	√	0	√	√	√	0	0	0	√	√	0	0	√	√	√	0	0	√	0	0	√	√	0	0	0	0	0	√	0	0	0	0	0
M3-2_Bin_136	Proteobacteria	√	√	0	√	0	0	√	√	√	√	0	0	0	√	0	√	0	√	√	√	√	0	0	√	√	√	0	0	√	0	0	0	√	0	0	√	√	0	0	0	0	0	√	0	0	0	0	√
BHB10-2_Bin_458	Proteobacteria	√	√	√	√	0	0	√	√	√	√	0	0	0	√	0	√	0	√	√	√	0	√	0	√	√	0	0	0	√	√	√	√	√	0	0	√	√	0	0	0	0	0	√	0	0	0	0	0
M3-2_Bin_160	Proteobacteria	√	√	√	√	0	0	√	√	√	√	0	0	0	√	0	√	0	√	√	√	0	0	0	√	√	0	0	0	√	√	0	0	√	0	0	√	√	0	0	0	0	0	√	0	0	0	0	0
M8-58_Bin_275	Proteobacteria	√	√	√	√	0	0	√	√	√	√	0	0	0	√	0	√	0	√	√	√	0	0	0	√	√	0	0	0	√	√	0	0	√	0	0	√	√	0	0	0	0	0	√	0	0	0	0	0
BHB10-2_Bin_88	Proteobacteria	√	√	0	√	0	0	√	√	√	√	0	0	0	√	0	√	0	√	√	√	0	√	√	√	√	0	√	√	√	√	0	0	0	0	0	0	0	0	0	0	0	0	√	0	0	0	0	0
M3-30_Bin_282	Proteobacteria	√	√	√	√	0	0	√	√	√	√	0	0	0	√	0	√	0	√	√	√	0	0	0	√	√	0	0	0	√	√	0	0	√	0	0	√	√	0	0	0	0	0	√	0	0	0	0	0
BHB10-2_Bin_92	Proteobacteria	√	√	√	√	0	0	√	√	√	√	0	0	0	√	0	√	0	0	0	0	0	√	√	√	√	√	√	√	√	0	0	0	√	0	0	√	√	0	0	0	0	0	√	0	0	0	0	0
BHB10-26_Bin_75	Proteobacteria	√	√	√	√	0	0	√	√	√	√	0	0	0	√	0	√	0	√	√	√	0	0	0	√	√	0	0	0	√	√	0	0	√	0	0	√	√	0	0	0	0	0	√	0	0	0	0	0
BHB10-38_Bin_63	Proteobacteria	√	√	√	√	0	0	√	√	√	√	0	0	0	√	0	√	0	√	√	√	0	0	0	√	√	0	0	0	√	√	0	0	√	0	0	√	√	0	0	0	0	0	√	0	0	0	0	0
M3-10_Bin_71	Proteobacteria	√	√	√	√	0	0	√	√	√	√	0	0	0	√	0	√	0	√	√	√	0	√	0	√	√	0	0	0	√	√	0	0	√	0	0	√	√	0	0	0	0	0	√	0	0	0	0	0
M3-10_Bin_99	Proteobacteria	√	√	√	√	0	0	√	√	√	√	0	0	0	√	0	√	0	√	√	√	0	0	0	√	√	0	0	0	√	√	0	0	√	0	0	√	√	0	0	0	0	0	√	0	0	0	0	0
M3-22_Bin_54	Proteobacteria	√	√	√	√	0	0	√	√	√	√	0	0	0	√	0	√	0	√	√	√	0	0	0	√	√	0	0	0	√	√	0	0	√	0	0	√	√	0	0	0	0	0	√	0	0	0	0	0
M8-12_Bin_151	Proteobacteria	√	√	√	√	0	0	√	√	√	√	0	0	0	√	0	√	0	√	√	√	0	0	0	√	√	0	0	0	0	√	0	0	√	0	0	√	√	0	0	0	0	0	√	0	0	0	0	0
M8-12_Bin_59	Proteobacteria	√	√	√	√	0	0	√	√	√	√	0	0	0	√	0	√	0	√	√	√	0	0	0	√	√	0	0	0	√	√	0	0	√	0	0	√	√	0	0	0	0	0	√	0	0	0	0	0
M8-2_Bin_57	Proteobacteria	√	√	√	√	0	0	√	√	√	√	0	0	0	√	0	√	0	√	0	√	0	0	0	√	√	0	0	0	√	√	0	0	√	0	0	√	√	0	0	0	0	0	√	0	0	0	0	0
M8-32_Bin_33	Proteobacteria	√	√	√	√	0	0	√	√	√	√	0	0	0	√	0	√	0	√	√	√	0	0	0	√	√	0	0	0	0	√	0	0	√	0	0	√	√	0	0	0	0	0	√	0	0	0	0	0
M8-44_Bin_70	Proteobacteria	√	√	√	√	0	0	√	√	√	√	0	0	0	√	0	√	0	√	√	√	0	0	0	√	√	0	0	0	√	√	0	0	√	0	0	√	√	0	0	0	0	0	√	0	0	0	0	0
M8-44_Bin_93	Proteobacteria	√	√	√	√	0	0	√	√	√	√	0	0	0	√	0	√	0	√	√	√	0	0	0	0	√	0	0	0	√	√	0	0	√	0	0	√	√	0	0	0	0	0	√	0	0	0	0	0
BHB10-26_Bin_133	Proteobacteria	√	√	√	√	0	0	√	√	√	√	0	0	0	√	0	√	0	0	0	0	0	√	√	√	√	0	0	0	√	0	0	0	√	0	0	√	√	0	0	0	0	0	√	0	0	0	0	0
M3-10_Bin_57	Proteobacteria	√	√	√	√	0	0	√	√	√	√	0	0	0	√	0	√	0	0	0	0	0	√	√	√	√	√	0	0	√	0	0	0	√	0	0	√	√	0	0	0	0	0	√	0	0	0	0	0
M3-10_Bin_89	Proteobacteria	√	√	√	√	0	0	√	√	√	√	0	0	0	√	0	√	0	0	0	0	0	√	√	√	√	√	0	0	√	0	0	0	√	0	0	√	√	0	0	0	0	0	√	0	0	0	0	0
M3-22_Bin_194	Proteobacteria	√	√	√	√	0	0	√	√	√	√	0	0	0	√	0	√	0	0	0	0	0	√	√	√	√	0	0	0	√	0	0	0	√	0	0	√	√	0	0	0	0	0	√	0	0	0	0	0
M8-32_Bin_44	Proteobacteria	√	√	√	√	0	0	√	√	√	√	0	0	0	√	0	√	0	0	0	0	0	√	√	√	√	√	0	0	√	0	0	0	√	0	0	√	√	0	0	0	0	0	√	0	0	0	0	0
BHB10-38_Bin_376	Proteobacteria	√	√	0	√	0	0	√	0	√	√	0	0	0	√	0	√	0	√	0	√	0	√	√	√	√	0	0	0	√	√	0	0	√	0	0	√	√	0	0	0	0	0	√	0	0	0	0	√
M3-10_Bin_121	Proteobacteria	√	√	0	√	0	0	√	0	√	√	0	0	0	√	0	√	0	0	√	√	0	√	√	0	√	0	0	√	0	√	0	0	0	0	0	√	√	0	0	0	0	0	√	0	0	0	0	0
BHB10-2_Bin_236	Proteobacteria	√	√	0	√	0	√	√	0	√	√	0	0	0	√	0	√	0	0	0	0	0	√	√	√	0	0	0	√	√	√	0	0	√	0	0	√	√	0	0	0	0	0	√	0	0	0	0	0
M3-2_Bin_104	Proteobacteria	√	√	√	√	0	0	√	0	√	√	0	0	0	√	0	√	0	√	√	√	0	√	√	√	√	0	0	0	√	√	0	0	√	0	0	√	√	0	0	0	0	0	√	0	0	0	0	√
M3-2_Bin_126	Proteobacteria	√	√	0	√	0	0	√	0	√	√	0	0	0	√	0	√	0	0	√	0	0	√	√	√	√	0	0	0	√	√	0	0	0	0	0	√	√	0	0	0	0	0	√	0	0	0	0	√
M3-2_Bin_419	Proteobacteria	√	√	0	√	0	0	√	0	√	√	0	0	0	√	0	√	0	0	√	0	0	√	√	√	√	√	0	0	√	0	0	0	√	0	0	√	√	0	0	0	0	0	√	0	0	0	0	√
M8-58_Bin_48	Proteobacteria	√	√	√	√	0	0	√	0	√	√	0	0	0	√	0	√	0	√	√	√	0	√	0	√	√	0	0	√	0	0	0	0	√	0	0	√	0	0	0	0	0	0	√	0	0	0	0	0
M3-10_Bin_175	Proteobacteria	√	√	0	√	0	0	√	0	√	√	0	0	0	√	0	√	0	√	√	√	0	√	√	√	√	0	0	0	√	√	0	0	√	0	0	√	√	0	0	0	0	0	0	0	0	0	0	0
BHB10-26_Bin_147	Proteobacteria	√	√	√	√	0	0	√	0	√	√	0	0	0	√	0	√	0	√	√	√	0	0	0	√	√	0	0	0	0	√	0	0	√	0	0	√	√	0	0	0	0	0	0	0	0	0	0	0
M3-10_Bin_110	Proteobacteria	√	√	0	√	0	0	√	0	√	√	0	0	0	√	0	√	0	0	√	0	0	√	√	√	√	√	0	0	√	0	0	0	√	0	0	√	√	0	0	0	0	0	√	0	0	0	0	√
M3-22_Bin_84	Proteobacteria	√	√	0	√	0	0	√	0	√	√	0	0	0	√	0	√	0	0	0	0	0	√	√	√	√	√	0	0	√	0	0	0	√	0	0	√	√	0	0	0	0	0	√	0	0	0	0	√
M8-2_Bin_72	Proteobacteria	√	√	√	√	0	0	√	0	√	√	0	0	0	√	0	√	0	√	√	√	0	0	0	√	√	0	0	0	√	√	0	0	0	0	0	√	√	0	0	0	0	0	√	0	0	0	0	0
BHB10-26_Bin_90	Proteobacteria	√	√	√	√	0	0	√	0	√	√	0	0	0	√	0	√	0	√	√	√	0	√	√	√	√	0	0	0	√	√	0	0	√	0	0	√	√	0	0	0	0	0	√	0	0	0	0	√
BHB10-38_Bin_82	Proteobacteria	√	√	√	√	0	0	√	0	√	√	0	0	0	√	0	√	0	√	√	√	0	√	√	√	√	0	0	0	√	√	0	0	√	0	0	√	√	0	0	0	0	0	√	0	0	0	0	√
M3-10_Bin_148	Proteobacteria	√	√	0	√	0	0	√	0	√	√	0	0	0	√	0	√	0	0	√	0	0	√	√	0	√	√	0	√	√	√	0	0	0	0	0	√	√	0	0	0	0	0	√	0	0	0	0	0
M3-10_Bin_155	Proteobacteria	√	√	0	√	0	0	√	0	√	√	0	0	0	√	0	√	0	√	√	√	0	√	√	0	√	0	0	0	√	√	0	0	√	0	0	√	√	0	0	0	0	0	√	0	0	0	0	0
M3-10_Bin_178	Proteobacteria	√	√	0	√	0	0	√	0	√	√	0	0	0	√	0	√	0	√	√	√	0	√	√	0	√	0	0	0	√	√	0	0	√	0	0	√	√	0	0	0	0	0	√	0	0	0	0	0
M3-10_Bin_259	Proteobacteria	√	√	√	√	0	0	√	0	√	√	0	0	0	√	0	√	0	√	0	√	0	√	√	√	√	0	0	0	√	√	0	0	√	0	0	√	√	0	0	0	0	0	0	0	0	0	0	√
M3-22_Bin_208	Proteobacteria	√	√	0	√	0	0	√	0	√	√	0	0	0	√	0	√	0	0	0	0	0	√	√	0	√	0	0	√	√	√	0	0	0	0	0	√	√	0	0	0	0	0	√	0	0	0	0	0
M3-22_Bin_273	Proteobacteria	√	√	0	√	0	0	√	0	√	√	0	0	0	√	0	√	0	√	√	√	0	√	√	√	√	0	0	0	√	√	0	0	√	0	0	√	√	0	0	0	0	0	√	0	0	0	0	0
M3-22_Bin_61	Proteobacteria	√	√	√	√	0	0	√	0	√	√	0	0	0	√	0	√	0	√	√	√	0	√	√	√	√	0	0	0	√	√	0	0	√	0	0	√	√	0	0	0	0	0	√	0	0	0	0	√
M8-12_Bin_15	Proteobacteria	√	√	√	√	0	0	√	0	√	√	0	0	0	√	0	√	0	0	0	0	0	√	√	0	√	√	0	0	√	0	0	0	√	0	0	√	√	0	0	0	0	0	√	0	0	0	0	0
M8-12_Bin_217	Proteobacteria	√	√	0	√	0	0	√	0	√	√	0	0	0	√	0	√	0	0	√	0	0	√	√	0	√	0	0	0	√	√	0	0	0	0	0	√	√	0	0	0	0	0	√	0	0	0	0	0
M8-12_Bin_78	Proteobacteria	√	√	0	√	0	0	√	0	√	√	0	0	0	√	0	√	0	√	√	√	0	√	√	√	√	0	0	0	√	√	0	0	√	0	0	√	√	0	0	0	0	0	√	0	0	0	0	0
M8-2_Bin_281	Proteobacteria	√	√	0	√	0	0	√	0	√	√	0	0	0	√	0	√	0	√	√	√	0	√	√	√	√	0	0	0	√	√	0	0	√	0	0	√	√	0	0	0	0	0	√	0	0	0	0	0
M8-2_Bin_81	Proteobacteria	√	√	0	√	0	0	√	0	√	√	0	0	0	√	0	√	0	0	√	0	0	√	√	√	√	√	0	0	√	0	0	0	√	0	0	√	√	0	0	0	0	0	√	0	0	0	0	0
M8-32_Bin_60	Proteobacteria	√	√	√	√	0	0	√	0	√	√	0	0	0	√	0	√	0	√	√	√	0	√	√	√	√	0	0	0	√	√	0	0	√	0	0	√	√	0	0	0	0	0	√	0	0	0	0	√
M3-2_Bin_338	Proteobacteria	√	√	0	√	0	0	√	√	0	0	√	√	0	√	0	√	0	0	0	0	0	0	√	0	√	0	0	0	√	0	0	0	0	0	0	√	0	0	0	0	0	0	√	0	0	0	0	0
M8-62_Bin_35	Proteobacteria	√	√	√	√	0	0	√	√	√	0	√	0	0	√	0	√	0	√	√	√	√	√	√	√	0	0	0	0	√	√	0	0	√	0	0	√	0	0	0	0	0	0	√	0	0	0	0	√
M3-2_Bin_392	Proteobacteria	√	√	0	√	0	0	√	√	0	0	0	√	0	√	0	√	0	√	0	√	0	0	√	√	0	√	0	0	√	√	0	0	√	0	0	√	√	0	0	0	0	0	√	0	0	0	0	0
BHB10-2_Bin_157	Proteobacteria	√	√	0	√	0	0	√	0	√	0	0	√	0	√	0	√	0	√	√	√	0	√	√	√	√	0	√	√	√	√	0	0	√	0	0	√	0	0	0	0	0	0	√	0	0	0	0	√
M8-44_Bin_153	Proteobacteria	√	√	√	√	0	0	√	0	√	0	0	0	√	√	0	√	0	0	0	0	0	√	√	√	√	0	0	0	√	0	0	0	√	0	0	√	√	0	0	0	0	0	√	0	0	0	0	0
M8-2_Bin_234	Proteobacteria	√	√	√	√	0	0	√	√	√	√	0	0	0	√	0	√	0	√	√	√	0	0	0	√	√	0	0	0	√	√	0	0	√	0	0	√	√	0	0	0	0	0	√	0	0	0	0	0
M3-22_Bin_138	Proteobacteria	√	√	0	√	0	0	√	0	√	√	0	0	0	√	0	√	0	√	√	√	0	√	√	√	√	0	0	0	√	√	0	0	√	0	0	√	√	0	0	0	0	0	√	0	0	0	0	√
BHB10-2_Bin_219	Proteobacteria	√	√	0	√	0	0	√	√	0	√	0	√	0	√	0	√	0	0	√	0	√	√	√	√	√	√	0	0	√	0	√	√	√	0	0	√	√	0	0	0	0	0	√	0	0	0	0	√
M3-2_Bin_403	Proteobacteria	√	√	√	√	0	0	√	0	√	√	0	0	√	√	0	√	0	0	0	0	0	√	√	√	√	0	0	0	√	0	0	0	√	0	0	√	√	0	0	0	0	0	√	0	0	0	0	0
M8-2_Bin_158	Proteobacteria	√	√	√	√	0	0	√	√	√	√	0	0	0	√	0	√	0	0	0	0	0	0	0	√	√	0	0	0	√	0	0	0	√	0	0	√	0	0	0	0	0	0	√	0	0	0	0	0
BHB10-2_Bin_216	Proteobacteria	√	√	√	√	0	0	√	√	√	√	0	0	0	√	0	√	0	√	√	√	0	0	√	√	√	0	√	√	√	√	0	0	√	0	0	√	√	0	0	0	0	0	√	0	0	0	0	0
M3-2_Bin_39	Proteobacteria	√	√	√	√	0	0	√	√	√	√	0	0	0	√	0	√	0	√	√	√	0	0	0	√	√	0	0	0	√	0	0	0	√	0	0	√	√	0	√	0	0	0	√	0	0	0	0	√
M8-2_Bin_10	Proteobacteria	√	√	√	√	0	0	√	√	√	√	0	0	0	√	0	√	0	√	√	√	0	0	0	√	√	0	0	0	√	√	0	0	√	0	0	0	√	0	0	0	0	0	0	0	0	0	0	0
BHB10-2_Bin_420	Proteobacteria	√	√	0	√	0	0	√	√	√	√	0	0	0	√	0	√	0	√	√	√	√	√	√	√	√	0	0	0	√	0	0	0	√	0	0	√	√	0	0	0	0	0	√	0	0	0	0	√
M8-12_Bin_128	Proteobacteria	√	√	√	√	0	0	√	√	√	√	0	0	0	√	0	√	0	√	√	√	0	0	0	√	√	0	0	0	√	√	0	0	√	0	0	√	√	0	0	0	0	0	√	0	0	0	0	0
M8-32_Bin_68	Proteobacteria	√	√	√	√	0	0	√	√	√	√	0	0	0	√	0	√	0	√	√	√	0	0	0	√	√	0	0	0	√	√	0	0	√	0	0	0	√	0	0	0	0	0	√	0	0	0	0	0
BHB10-26_Bin_119	Proteobacteria	√	√	√	√	0	0	√	√	√	√	0	0	0	√	0	√	0	√	√	√	0	0	0	√	√	0	0	0	√	0	0	0	√	0	0	0	√	0	0	0	0	0	0	0	0	0	0	0
BHB10-38_Bin_105	Proteobacteria	√	√	√	√	0	0	√	√	√	√	0	0	0	√	0	√	0	√	√	√	0	0	0	√	√	0	0	0	0	√	0	0	√	0	0	0	√	0	0	0	0	0	√	0	0	0	0	0
M3-10_Bin_90	Proteobacteria	√	√	√	√	0	0	√	√	√	√	0	0	0	√	0	√	0	√	√	√	0	0	0	√	√	0	0	0	√	√	0	0	√	0	0	√	√	0	0	0	0	0	√	0	0	0	0	0
M3-22_Bin_69	Proteobacteria	√	√	√	√	0	0	√	√	√	√	0	0	0	√	0	√	0	√	√	√	0	0	0	√	√	0	0	0	√	0	0	0	√	0	0	√	√	0	0	0	0	0	√	0	0	0	0	0
M3-22_Bin_125	Proteobacteria	√	√	√	√	0	0	√	√	√	√	0	0	0	√	0	√	0	√	√	√	0	0	0	√	√	0	0	0	√	√	0	0	√	0	0	√	√	0	0	0	0	0	√	0	0	0	0	0
M8-2_Bin_115	Proteobacteria	√	√	√	√	0	0	√	√	√	√	0	0	0	√	0	√	0	√	√	√	0	0	0	√	√	0	0	0	√	√	0	0	√	0	0	√	√	0	0	0	0	0	√	0	0	0	0	0
M8-2_Bin_124	Proteobacteria	√	√	√	√	0	0	√	√	√	√	0	0	0	√	0	√	0	√	√	√	0	0	0	√	√	0	0	0	√	√	0	0	√	0	0	√	√	0	0	0	0	0	√	0	0	0	0	0
M8-2_Bin_151	Proteobacteria	√	√	√	√	0	0	√	√	√	√	0	0	0	√	0	√	0	√	√	√	0	0	0	√	√	0	0	0	√	√	0	0	√	0	0	√	√	0	0	0	0	0	√	0	0	0	0	0
BHB10-38_Bin_154	Proteobacteria	√	√	0	√	0	0	√	√	√	√	0	0	0	√	0	√	0	0	√	0	0	√	√	√	√	0	0	0	√	0	0	0	√	0	0	0	√	0	0	0	0	0	√	0	0	0	0	0
M3-2_Bin_8	Proteobacteria	√	√	0	√	0	√	√	√	0	√	0	0	0	√	0	√	0	√	0	0	0	√	√	√	√	√	0	0	√	√	0	0	√	0	0	√	√	0	0	0	0	0	√	0	0	0	0	√
M8-58_Bin_161	Proteobacteria	√	√	0	√	0	0	√	√	0	√	0	0	0	√	0	√	0	0	0	√	0	0	0	√	√	0	0	0	√	0	0	0	√	0	0	√	√	0	0	0	0	0	√	0	0	0	0	0
M8-2_Bin_200	Proteobacteria	√	√	0	√	0	0	√	√	0	√	0	0	0	√	0	√	0	0	0	0	0	√	0	√	√	0	0	0	√	0	0	0	√	0	0	√	√	0	0	0	0	0	√	0	0	0	0	0
BHB10-26_Bin_170	Proteobacteria	√	√	0	√	0	0	√	0	√	√	0	0	0	√	0	√	0	0	√	0	0	√	√	√	√	0	0	0	0	0	0	0	√	0	0	√	0	0	0	0	0	0	√	0	0	0	0	√
M3-44_Bin_159	Proteobacteria	√	√	√	√	0	0	√	0	√	√	0	0	0	√	0	√	0	√	√	√	0	√	0	√	√	0	0	√	0	0	0	0	√	0	0	√	√	0	0	0	0	0	√	0	0	0	0	0
M8-62_Bin_18	Proteobacteria	√	√	√	√	0	0	√	0	√	√	0	0	0	√	0	√	0	√	√	√	0	√	0	√	√	0	√	√	0	0	0	0	√	0	0	√	0	0	0	0	0	0	√	0	0	0	0	0
BHB10-38_Bin_346	Proteobacteria	√	√	√	√	0	0	√	0	√	√	0	0	0	√	0	√	0	√	√	√	0	√	0	√	√	0	0	0	√	√	0	0	√	0	0	√	√	0	0	0	0	0	√	0	0	0	0	√
BHB10-26_Bin_219	Proteobacteria	√	√	0	√	0	0	√	0	√	√	0	0	0	√	0	√	0	√	√	√	0	√	√	√	√	0	0	0	√	√	0	0	√	0	0	√	√	0	0	0	0	0	√	0	0	0	0	√
BHB10-26_Bin_343	Proteobacteria	√	√	√	√	0	0	√	0	√	√	0	0	0	√	0	√	0	√	√	√	0	√	√	√	√	0	0	0	√	√	0	0	√	0	0	√	√	0	0	0	0	0	√	0	0	0	0	√
BHB10-26_Bin_81	Proteobacteria	√	√	0	√	0	0	√	0	√	√	0	0	0	√	0	√	0	0	0	0	0	√	√	√	√	0	0	0	√	√	0	0	√	0	0	√	√	0	0	0	0	0	√	0	0	0	0	√
BHB10-38_Bin_111	Proteobacteria	√	√	0	√	0	0	√	0	√	√	0	0	0	√	0	√	0	√	√	√	0	√	√	√	√	0	0	0	√	√	0	0	√	0	0	√	√	0	0	0	0	0	√	0	0	0	0	√
M3-10_Bin_114	Proteobacteria	√	√	0	√	0	0	√	0	√	√	0	0	0	√	0	√	0	√	√	√	0	√	√	√	√	0	0	0	√	0	0	0	√	0	0	√	0	0	0	0	0	0	√	0	0	0	0	√
M3-22_Bin_202	Proteobacteria	√	√	0	√	0	0	√	0	√	√	0	0	0	√	0	√	0	√	√	√	0	√	√	√	0	0	0	0	0	0	0	0	√	0	0	√	√	0	0	0	0	0	√	0	0	0	0	√
M3-22_Bin_87	Proteobacteria	√	√	0	√	0	0	√	0	√	√	0	0	0	√	0	√	0	√	√	√	0	√	√	√	√	0	0	0	√	0	0	0	√	0	0	√	√	0	0	0	0	0	√	0	0	0	0	√
M8-12_Bin_275	Proteobacteria	√	√	0	√	0	0	√	0	√	√	0	0	0	√	0	√	0	√	√	√	0	√	√	√	√	0	0	0	√	0	0	0	√	0	0	√	0	0	0	0	0	0	√	0	0	0	0	√
M8-12_Bin_301	Proteobacteria	√	√	0	√	0	0	√	0	√	√	0	0	0	√	0	√	0	0	√	0	0	√	√	√	√	0	0	0	√	√	0	0	√	0	0	0	√	0	0	0	0	0	√	0	0	0	0	√
M8-2_Bin_249	Proteobacteria	√	√	0	√	0	0	√	0	√	√	0	0	0	√	0	√	0	√	√	√	0	√	√	√	0	0	0	0	√	0	0	0	√	0	0	√	√	0	0	0	0	0	√	0	0	0	0	√
M8-2_Bin_86	Proteobacteria	√	√	0	√	0	0	√	0	√	√	0	0	0	√	0	√	0	√	√	√	0	√	√	√	√	0	0	0	√	0	0	0	√	0	0	√	√	0	0	0	0	0	√	0	0	0	0	√
BHB10-38_Bin_406	Proteobacteria	√	√	√	√	0	0	√	√	√	0	√	√	0	√	0	√	0	√	√	√	0	0	√	0	0	√	0	0	0	√	0	0	0	0	0	0	0	0	0	0	0	0	√	0	0	0	0	0
M3-2_Bin_398	Proteobacteria	√	√	√	√	0	0	√	√	√	0	0	0	√	√	0	√	0	√	√	√	0	√	√	√	√	0	0	√	√	√	0	0	√	0	0	√	√	0	0	0	0	0	√	0	0	0	0	√
M3-22_Bin_230	Proteobacteria	√	√	√	√	0	0	√	0	√	0	0	0	√	√	0	√	0	0	0	0	0	√	√	√	√	0	0	0	√	0	0	0	√	0	0	√	√	0	0	0	0	0	√	0	0	0	0	0
BHB10-26_Bin_204	Proteobacteria	√	√	√	√	0	0	√	0	√	0	0	0	√	√	0	√	0	0	0	0	0	√	√	√	√	0	0	0	√	0	0	0	√	0	0	√	√	0	0	0	0	0	√	0	0	0	0	0
BHB10-38_Bin_333	Proteobacteria	√	√	√	√	0	0	√	0	√	0	0	0	√	√	0	√	0	0	0	0	0	√	√	√	√	0	0	0	√	0	0	0	√	0	0	√	√	0	0	0	0	0	√	0	0	0	0	0
M3-10_Bin_180	Proteobacteria	√	√	√	√	0	0	√	0	√	0	0	0	√	√	0	√	0	0	0	0	0	√	√	√	√	0	0	0	√	0	0	0	√	0	0	√	√	0	0	0	0	0	√	0	0	0	0	0
M8-32_Bin_275	Proteobacteria	√	√	√	√	0	0	√	0	√	0	0	0	√	√	0	√	0	0	0	0	0	√	√	√	√	0	0	0	√	0	0	0	√	0	0	√	√	0	0	0	0	0	√	0	0	0	0	0
BHB10-2_Bin_89	Proteobacteria	√	√	√	√	0	0	√	0	√	0	0	0	√	√	0	√	0	√	√	√	0	√	√	√	√	0	0	√	√	√	0	0	√	0	0	√	√	0	0	0	0	0	√	0	0	0	0	0
M8-12_Bin_280	Proteobacteria	√	√	√	√	0	0	√	0	√	0	0	0	√	√	0	√	0	0	0	0	0	√	√	√	√	0	0	0	√	0	0	0	√	0	0	√	√	0	0	0	0	0	√	0	0	0	0	0
M3-22_Bin_204	Proteobacteria	√	√	√	√	0	0	√	0	√	0	0	0	√	√	0	√	0	0	0	0	0	√	√	√	√	0	0	0	√	0	0	0	√	0	0	√	√	0	0	0	0	0	√	0	0	0	0	0
BHB10-26_Bin_380	Proteobacteria	√	√	√	√	0	0	√	0	√	0	0	0	√	√	0	√	0	0	0	0	0	√	√	√	√	0	0	0	√	0	0	0	√	0	0	√	√	0	0	0	0	0	√	0	0	0	0	0
BHB10-38_Bin_368	Proteobacteria	√	√	√	√	0	0	√	0	√	0	0	0	√	√	0	√	0	0	0	0	0	√	√	√	√	0	0	0	√	0	0	0	√	0	0	√	√	0	0	0	0	0	√	0	0	0	0	0
M3-10_Bin_261	Proteobacteria	√	√	√	√	0	0	√	0	√	0	0	0	√	√	0	√	0	0	0	0	0	√	√	√	√	0	0	0	√	0	0	0	√	0	0	√	√	0	0	0	0	0	√	0	0	0	0	0
M8-12_Bin_229	Proteobacteria	√	√	√	√	0	0	√	0	√	0	0	0	√	√	0	√	0	0	0	0	0	√	√	√	√	0	0	0	√	0	0	0	√	0	0	√	√	0	0	0	0	0	√	0	0	0	0	0
M3-2_Bin_171	Proteobacteria	√	√	√	√	0	0	√	√	√	√	0	√	0	√	0	0	√	√	√	√	0	0	√	√	0	√	0	√	√	√	0	0	0	0	0	√	√	0	0	0	0	0	√	0	0	0	0	0
BHB10-2_Bin_270	Proteobacteria	√	√	0	√	0	0	√	0	√	0	0	√	0	√	0	0	√	0	0	0	0	0	√	√	√	0	0	0	√	0	0	0	√	0	0	√	0	0	0	0	0	0	√	0	0	0	0	0
BHB10-2_Bin_446	Proteobacteria	√	√	√	√	0	0	√	√	√	√	√	√	0	√	0	0	√	√	√	√	√	√	√	√	√	0	0	0	√	√	0	0	√	0	0	√	√	0	0	0	0	0	√	0	0	0	0	0
M3-30_Bin_245	Proteobacteria	√	√	√	√	0	0	√	√	0	0	√	√	0	√	0	0	√	√	√	√	0	0	√	√	0	√	0	0	√	√	0	0	√	0	0	√	√	0	√	0	0	0	√	0	0	0	0	0
M3-38_Bin_118	Proteobacteria	√	√	√	√	0	0	√	√	0	0	√	√	0	√	0	0	√	√	0	√	0	0	√	0	0	0	0	0	√	√	0	0	0	0	0	√	√	0	0	0	0	0	√	0	0	0	0	0
M8-62_Bin_200	Proteobacteria	√	√	√	√	0	0	√	√	0	0	√	√	0	√	0	0	√	√	√	√	0	0	√	√	0	√	0	0	√	√	0	0	√	0	0	√	√	0	√	0	0	0	√	0	0	0	0	0
BHB10-2_Bin_126	Proteobacteria	√	√	0	√	0	0	√	√	√	√	0	0	0	√	0	0	√	√	√	√	0	√	√	√	√	0	√	√	√	√	0	0	√	0	0	√	0	0	0	0	0	0	√	0	0	0	0	√
BHB10-38_Bin_194	Proteobacteria	√	√	√	√	0	0	√	√	√	0	√	√	0	√	0	0	√	√	√	√	0	0	√	0	0	0	0	0	√	√	0	0	0	0	0	√	√	0	0	0	0	0	√	0	0	0	0	0
M8-58_Bin_267	Proteobacteria	√	√	√	√	0	0	√	√	√	0	√	√	0	√	0	0	√	√	√	√	0	0	√	0	0	√	0	0	√	√	0	0	0	0	0	√	√	0	0	0	0	0	√	0	0	0	0	0
M8-32_Bin_185	Proteobacteria	√	√	0	√	0	0	√	√	√	0	√	√	0	√	0	0	√	√	√	√	0	0	√	√	0	√	0	0	√	√	0	0	0	0	0	√	√	0	0	0	0	0	√	0	0	0	0	0
BHB10-26_Bin_11	Proteobacteria	√	√	√	√	0	0	√	√	0	0	√	√	0	√	0	0	√	√	√	√	0	0	√	√	0	√	0	0	√	√	0	0	√	0	0	√	√	0	√	0	0	0	√	0	0	0	0	0
M3-30_Bin_207	Proteobacteria	√	√	√	√	0	0	√	√	√	0	√	√	0	√	0	0	√	√	√	√	0	0	√	√	0	√	0	0	√	√	0	0	0	0	0	√	√	0	0	0	0	0	√	0	0	0	0	0
M8-32_Bin_124	Proteobacteria	√	√	√	√	0	0	√	√	√	0	√	√	0	√	0	0	√	√	√	√	0	0	√	√	0	√	0	0	√	√	0	0	√	0	0	√	√	0	0	0	0	0	√	0	0	0	0	0
M3-10_Bin_243	Proteobacteria	√	√	√	√	0	0	√	√	√	0	√	√	0	√	0	0	√	√	√	√	0	0	√	√	0	√	0	0	√	0	0	0	√	0	0	√	0	0	0	0	0	0	√	0	0	0	0	0
M8-62_Bin_376	Proteobacteria	√	√	√	√	0	0	√	√	√	0	√	√	0	√	0	0	√	√	√	√	0	0	√	√	0	√	0	0	√	√	0	0	√	0	0	√	√	0	0	0	0	0	√	0	0	0	0	0
M3-30_Bin_96	Proteobacteria	√	√	√	√	0	0	√	√	√	0	√	√	0	√	0	0	√	√	√	√	0	0	√	0	0	√	0	0	√	√	0	0	0	0	0	√	√	0	0	0	0	0	√	0	0	0	0	0
M3-38_Bin_190	Proteobacteria	√	√	√	√	0	0	√	√	√	0	√	√	0	√	0	0	√	√	√	√	0	0	√	√	0	√	0	0	√	0	0	0	√	0	0	√	√	0	0	0	0	0	√	0	0	0	0	0
M8-44_Bin_326	Proteobacteria	√	√	√	√	0	0	√	√	√	0	√	√	0	√	0	0	√	√	√	√	0	0	√	√	0	√	0	0	√	0	0	0	√	0	0	√	0	0	0	0	0	0	√	0	0	0	0	0
M3-30_Bin_99	Proteobacteria	√	√	√	√	0	0	√	√	√	0	√	√	0	√	0	0	√	√	√	√	0	0	√	√	0	√	0	0	√	√	0	0	√	0	0	√	√	0	0	0	0	0	√	0	0	0	0	0
BHB10-38_Bin_323	Proteobacteria	√	√	√	√	0	0	√	√	√	0	√	√	0	√	0	0	√	√	√	√	0	0	√	0	0	√	0	0	√	0	0	0	√	0	0	√	0	0	0	0	0	0	√	0	0	0	0	0
M3-38_Bin_439	Proteobacteria	√	√	√	√	0	0	√	√	√	0	√	√	0	√	0	0	√	√	√	√	0	0	√	√	0	√	0	0	√	0	0	0	√	0	0	√	√	0	0	0	0	0	√	0	0	0	0	0
M3-22_Bin_160	Proteobacteria	√	√	√	√	0	0	√	√	√	0	√	√	0	√	0	0	√	√	√	√	0	0	√	√	0	√	0	0	√	0	0	0	0	0	0	√	√	0	0	0	0	0	√	0	0	0	0	0
M8-2_Bin_283	Proteobacteria	√	√	√	√	0	0	√	√	√	0	√	√	0	√	0	0	√	√	√	√	0	0	√	√	0	√	0	0	√	√	0	0	0	0	0	√	0	0	0	0	0	0	√	0	0	0	0	0
M3-22_Bin_234	Proteobacteria	√	√	0	√	0	0	√	√	√	0	√	√	0	√	0	0	√	√	0	√	0	0	√	√	0	√	0	0	√	√	0	0	0	0	0	√	√	0	0	0	0	0	√	0	0	0	0	0
M3-38_Bin_88	Proteobacteria	√	√	√	√	0	0	√	√	√	0	√	√	0	√	0	0	√	√	√	√	0	0	√	√	0	√	0	0	√	√	0	0	0	0	0	√	√	0	0	0	0	0	√	0	0	0	0	0
BHB10-26_Bin_324	Proteobacteria	√	√	√	√	0	0	√	√	√	0	√	√	0	√	0	0	√	√	√	√	0	0	√	0	0	√	0	0	0	√	0	0	√	0	0	√	√	0	0	0	0	0	√	0	0	0	0	0
M3-44_Bin_74	Proteobacteria	√	√	√	√	0	0	√	√	√	0	√	√	0	√	0	0	√	√	√	√	0	0	√	0	0	√	0	0	√	√	0	0	0	0	0	√	√	0	0	0	0	0	√	0	0	0	0	0
M8-62_Bin_259	Proteobacteria	√	√	√	√	0	0	√	√	√	0	√	√	0	√	0	0	√	√	√	√	0	0	√	√	0	√	0	0	√	√	0	0	0	0	0	√	√	0	0	0	0	0	√	0	0	0	0	0
M3-2_Bin_91	Proteobacteria	√	√	√	√	0	0	√	√	√	0	√	0	0	√	0	0	√	√	√	√	0	√	√	√	√	0	√	√	√	√	0	0	0	0	0	√	√	0	0	0	0	0	√	0	0	0	0	√
BHB10-38_Bin_211	Proteobacteria	√	√	√	√	0	0	√	√	0	0	√	0	0	√	0	0	√	√	√	√	0	0	√	0	0	√	0	0	√	√	0	0	√	0	0	√	√	0	√	0	0	0	√	0	0	0	0	0
M3-2_Bin_243	Proteobacteria	√	√	√	√	0	0	√	√	√	0	0	√	0	√	0	0	√	√	√	√	0	0	√	√	√	√	0	0	√	0	0	0	0	0	0	√	√	0	0	0	0	0	√	0	0	0	0	0
M8-44_Bin_252	Thermoplasmatota	√	√	0	√	0	√	0	0	√	√	0	0	0	√	0	0	√	0	0	0	0	√	√	√	0	0	0	0	0	0	0	0	0	0	0	0	0	0	0	0	0	0	0	0	0	0	0	√
BHB10-2_Bin_130	Desulfobacterota	√	√	0	√	0	0	√	0	√	0	0	0	0	√	0	√	√	√	√	√	0	√	√	√	√	0	0	√	√	√	√	√	√	0	0	√	√	0	√	√	0	0	√	0	0	0	0	√
BHB10-2_Bin_117	Desulfobacterota	0	0	0	√	0	0	√	0	√	0	0	0	0	√	0	0	√	√	√	√	√	√	√	√	0	√	0	√	√	√	√	√	√	0	0	√	√	0	0	0	0	0	√	0	0	0	0	√
BHB10-2_Bin_124	Desulfobacterota	0	√	0	√	0	√	√	0	√	0	0	0	0	√	0	√	√	√	√	√	√	√	√	√	√	0	0	√	√	√	√	√	√	0	0	√	√	0	0	0	0	0	√	0	0	0	0	√
M3-2_Bin_51	Desulfobacterota	0	√	0	√	0	0	√	0	0	√	0	0	0	√	0	√	0	√	√	√	√	√	√	√	0	0	0	0	√	√	√	√	√	0	0	√	√	0	√	√	0	0	√	0	0	0	0	√
M3-2_Bin_269	Desulfobacterota	0	√	0	√	0	0	√	0	√	0	0	0	0	√	0	√	√	√	√	√	√	√	√	√	√	0	0	√	√	√	√	0	√	0	0	√	√	0	0	0	0	0	√	0	0	0	0	√
M3-38_Bin_57	Desulfobacterota	0	0	0	0	0	0	√	0	√	√	0	0	0	√	0	0	√	√	√	√	√	√	√	√	0	0	√	0	√	0	√	√	√	0	0	√	√	0	√	0	0	0	√	0	0	0	0	√
M8-62_Bin_156	Desulfobacterota	0	√	0	√	0	0	√	0	√	0	0	0	0	√	0	√	0	√	√	√	√	√	√	√	0	0	0	√	√	√	√	0	√	0	0	√	√	0	√	0	0	0	√	0	0	0	0	√
BHB10-2_Bin_87	Desulfobacterota	0	√	0	√	0	√	√	0	√	0	0	0	0	√	0	√	0	√	√	√	√	√	√	√	√	0	0	0	√	√	√	0	√	0	0	√	√	0	0	0	0	0	√	0	0	0	0	√
M3-2_Bin_266	Desulfobacterota	0	√	0	√	0	0	√	0	√	0	0	0	0	√	0	0	√	0	√	0	0	√	√	√	√	√	0	√	√	√	√	√	√	0	0	√	√	0	0	0	0	0	√	0	0	0	0	√
BHB10-2_Bin_442	Myxococcota	0	√	0	√	0	0	√	√	√	0	√	0	0	√	0	0	√	√	0	√	0	√	√	√	√	0	0	0	√	√	√	√	√	0	0	√	√	0	√	√	0	0	√	0	0	0	0	√
BHB10-2_Bin_60	Proteobacteria	0	0	0	√	0	0	√	0	√	√	0	0	0	√	0	√	0	√	√	√	0	√	0	√	√	√	0	0	√	√	0	0	√	0	0	√	√	0	0	0	√	0	√	0	0	0	0	√
BHB10-2_Bin_116	Proteobacteria	0	0	0	√	0	0	√	0	0	0	0	√	0	√	0	√	√	√	√	√	0	0	√	√	√	√	0	√	√	√	√	√	√	0	0	√	√	0	0	0	0	0	√	0	0	0	0	√
BHB10-2_Bin_281	Proteobacteria	√	√	√	√	0	0	√	√	√	0	0	0	0	√	0	√	√	√	√	√	√	√	√	√	0	0	0	0	√	√	√	0	√	0	0	√	√	0	0	0	√	0	√	0	0	0	0	√
M3-22_Bin_108	Acidobacteriota	0	0	0	√	0	0	√	0	0	0	0	0	0	√	0	0	√	0	0	0	0	√	√	√	0	0	0	0	√	√	0	0	√	0	0	√	0	0	0	0	0	0	√	0	0	0	0	√
BHB10-38_Bin_257	Acidobacteriota	0	0	0	√	0	0	√	0	0	0	0	0	0	√	0	0	√	0	0	0	0	√	√	√	0	0	0	0	√	√	0	0	√	0	0	√	0	0	0	0	0	0	√	0	0	0	0	√
BHB10-26_Bin_387	Acidobacteriota	0	0	0	√	0	0	√	0	0	0	0	0	0	√	0	0	√	0	0	0	0	√	√	√	0	0	0	0	√	√	0	0	√	0	0	√	0	0	0	0	0	0	√	0	0	0	0	√
M3-2_Bin_354	Acidobacteriota	0	0	0	√	0	√	√	0	0	0	0	0	0	√	0	√	√	0	0	0	0	√	√	√	√	√	0	√	√	0	0	0	√	0	0	√	0	0	0	0	0	0	√	0	0	0	0	0
M8-2_Bin_34	Acidobacteriota	0	0	0	√	0	0	√	0	0	0	0	0	0	√	0	√	√	0	0	0	0	0	√	√	√	0	0	0	0	0	0	0	√	0	0	√	0	0	0	0	0	0	√	0	0	0	0	0
M3-2_Bin_140	Acidobacteriota	0	√	0	√	0	√	√	0	√	0	0	0	0	√	0	√	0	0	0	0	0	√	√	√	√	0	0	√	√	0	0	0	√	0	0	√	√	0	0	0	0	0	√	0	0	0	0	0
M8-62_Bin_67	Acidobacteriota	0	0	0	√	0	0	√	0	0	0	0	0	0	√	0	0	√	0	0	0	0	√	√	√	0	0	0	0	√	√	0	0	√	0	0	0	0	0	0	0	0	0	√	0	0	0	0	√
M8-58_Bin_100	Acidobacteriota	0	0	0	√	0	0	√	√	0	0	0	0	0	√	0	0	√	0	0	0	0	√	√	√	0	0	0	0	0	√	0	0	√	0	0	0	0	0	0	0	0	0	0	0	0	0	0	√
BHB10-2_Bin_390	Acidobacteriota	0	0	0	√	0	√	√	√	0	0	0	0	0	√	0	0	√	√	√	√	√	√	√	√	0	0	0	0	√	√	0	0	√	0	0	√	√	0	0	0	0	0	√	0	0	0	0	√
M3-10_Bin_75	Acidobacteriota	0	0	0	√	0	0	√	0	0	0	0	0	0	√	0	0	√	0	0	0	0	√	√	√	0	0	0	0	√	√	0	0	√	0	0	√	0	0	0	0	0	0	√	0	0	0	0	√
M3-2_Bin_267	Acidobacteriota	0	0	0	√	0	0	√	0	0	√	0	0	0	√	0	0	√	√	0	0	√	√	√	√	√	0	0	0	√	√	√	√	√	0	0	√	√	0	0	0	0	0	√	0	0	0	0	√
BHB10-2_Bin_418	Actinobacteriota	0	0	0	√	0	√	√	0	√	0	√	0	0	√	0	√	√	√	√	0	√	√	√	√	√	0	√	√	√	0	0	0	√	0	0	√	√	0	0	0	0	0	√	0	0	0	0	0
BHB10-2_Bin_152	Actinobacteriota	√	√	0	0	0	0	√	0	0	√	√	0	0	√	0	0	√	√	√	√	√	√	√	√	√	0	0	0	√	0	√	0	√	0	0	√	√	0	0	0	0	0	√	0	0	0	0	√
M3-2_Bin_187	Actinobacteriota	0	0	0	√	0	√	√	0	√	√	√	0	0	√	0	√	√	0	0	0	0	√	√	√	√	0	0	0	√	0	0	0	√	0	0	√	√	0	0	0	0	0	√	0	0	0	0	√
M3-38_Bin_173	Asgardarchaeota	0	√	0	√	0	√	√	0	0	0	0	0	0	0	0	√	√	√	√	√	√	0	√	0	0	0	0	0	√	0	√	√	√	0	0	√	0	0	0	0	0	0	√	0	0	0	0	√
M3-2_Bin_312	Bacteroidota	0	0	0	√	0	0	√	0	√	√	√	0	0	√	0	√	√	0	0	0	0	√	√	√	√	√	0	0	√	√	0	0	√	0	0	√	√	0	0	0	0	0	√	0	0	0	0	√
M3-2_Bin_374	Bacteroidota	0	0	0	√	0	0	√	0	0	√	0	0	0	√	0	0	√	√	0	√	0	√	√	√	√	0	√	√	√	0	0	0	√	0	0	√	0	0	0	0	0	0	√	0	0	0	0	0
BHB10-2_Bin_474	Bacteroidota	0	0	0	√	0	0	√	0	0	0	0	0	0	√	0	0	√	0	0	0	0	0	√	√	0	0	0	0	√	0	0	0	√	0	0	√	0	0	0	0	0	0	√	0	0	0	0	√
BHB10-2_Bin_132	Chloroflexota	0	0	0	√	0	0	√	0	0	0	√	0	0	√	0	√	√	0	0	0	0	√	√	√	0	√	0	√	√	√	√	√	√	0	0	√	√	0	0	0	0	0	√	0	0	0	0	√
BHB10-2_Bin_347	Desulfobacterota	0	√	0	√	0	0	√	0	0	0	0	0	0	√	0	√	0	√	√	√	0	√	√	√	0	0	0	√	√	√	0	0	√	0	0	√	√	0	0	0	0	0	√	0	0	0	0	√
BHB10-38_Bin_43	Desulfobacterota	√	0	0	0	0	0	√	0	√	0	0	0	0	√	0	√	0	0	√	√	0	√	√	√	0	0	0	√	√	√	0	0	√	0	0	√	0	0	0	0	0	0	√	0	0	0	0	√
BHB10-2_Bin_466	Desulfobacterota	√	0	0	√	0	0	√	√	√	0	0	0	0	√	0	√	√	√	√	√	0	√	√	√	0	0	0	√	√	√	0	0	√	0	0	√	0	0	0	0	0	0	√	0	0	0	0	√
BHB10-38_Bin_34	Desulfobacterota	0	0	0	√	0	0	√	0	0	0	0	0	0	√	0	√	0	√	√	√	0	√	√	√	0	0	0	√	√	√	0	0	√	0	0	√	0	0	0	0	0	0	√	0	0	0	0	√
M3-2_Bin_358	Desulfobacterota	√	0	0	√	0	0	√	√	√	0	0	0	0	√	0	√	√	√	√	√	0	√	√	√	√	0	0	√	√	√	0	0	√	0	0	√	√	0	0	0	0	0	√	0	0	0	0	√
M3-10_Bin_135	Desulfobacterota	0	0	0	√	0	0	√	0	0	0	0	0	0	√	0	√	0	√	√	√	0	√	√	√	0	0	0	√	√	√	0	0	√	0	0	√	0	0	0	0	0	0	√	0	0	0	0	√
BHB10-26_Bin_282	Desulfobacterota	0	0	0	√	0	0	√	0	√	0	0	0	0	√	0	√	0	0	√	√	0	√	√	√	0	0	0	√	√	√	0	0	√	0	0	√	0	0	0	0	0	0	√	0	0	0	0	√
M3-10_Bin_286	Desulfobacterota	√	0	0	√	0	0	√	0	√	0	0	0	0	√	0	√	0	0	√	√	0	√	√	√	0	0	0	√	√	√	0	0	√	0	0	√	0	0	0	0	0	0	√	0	0	0	0	√
M3-22_Bin_270	Desulfobacterota	√	0	0	√	0	0	√	0	√	0	0	0	0	√	0	√	0	0	√	√	0	√	√	√	0	0	0	√	√	√	0	0	√	0	0	√	0	0	0	0	0	0	√	0	0	0	0	√
M3-30_Bin_263	Desulfobacterota	√	0	0	√	0	0	√	0	√	0	0	0	0	√	0	√	0	0	√	√	0	√	√	√	0	0	0	√	√	√	0	0	√	0	0	√	0	0	0	0	0	0	√	0	0	0	0	√
M3-44_Bin_392	Desulfobacterota	√	0	0	√	0	0	√	0	√	0	0	0	0	√	0	√	0	0	√	√	0	√	√	√	0	0	0	√	√	√	0	0	√	0	0	√	0	0	0	0	0	0	√	0	0	0	0	√
M8-12_Bin_172	Desulfobacterota	√	0	0	√	0	0	√	0	√	0	0	0	0	√	0	√	0	0	√	√	0	√	√	√	0	0	0	√	√	√	0	0	√	0	0	√	0	0	0	0	0	0	√	0	0	0	0	√
M8-2_Bin_248	Desulfobacterota	√	0	0	√	0	0	√	0	√	0	0	0	0	√	0	√	0	0	√	√	0	√	√	√	0	0	0	√	√	√	0	0	√	0	0	√	0	0	0	0	0	0	√	0	0	0	0	√
M8-32_Bin_253	Desulfobacterota	0	0	0	√	0	0	√	0	√	0	0	0	0	√	0	√	0	0	√	√	0	√	√	√	0	0	0	√	√	√	0	0	√	0	0	√	0	0	0	0	0	0	√	0	0	0	0	√
M8-44_Bin_236	Desulfobacterota	√	0	0	√	0	0	√	0	√	0	0	0	0	√	0	√	0	0	√	√	0	√	√	√	0	0	0	√	√	√	0	0	√	0	0	√	0	0	0	0	0	0	√	0	0	0	0	√
M8-58_Bin_240	Desulfobacterota	0	0	0	√	0	0	√	0	√	0	0	0	0	√	0	√	0	0	√	√	0	√	√	√	0	0	0	√	√	√	0	0	√	0	0	√	0	0	0	0	0	0	√	0	0	0	0	√
M8-62_Bin_323	Desulfobacterota	√	0	0	√	0	0	√	0	√	0	0	0	0	√	0	√	0	0	√	√	0	√	√	√	0	0	0	√	√	√	0	0	√	0	0	√	0	0	0	0	0	0	√	0	0	0	0	√
M3-2_Bin_290	Desulfobacterota	0	0	0	√	0	√	√	0	0	0	0	0	0	√	0	√	0	√	√	√	0	√	√	√	0	0	0	√	√	√	0	0	√	0	0	√	√	0	0	0	0	0	√	0	0	0	0	√
BHB10-26_Bin_120	Desulfobacterota	0	0	0	0	0	0	√	0	√	0	0	0	0	√	0	√	√	0	√	√	0	√	√	√	0	0	0	√	√	√	0	0	√	0	0	√	0	0	0	0	0	0	√	0	0	0	0	√
BHB10-38_Bin_355	Desulfobacterota	0	0	0	√	0	0	√	0	√	0	0	0	0	√	0	√	√	0	√	√	0	√	√	√	0	0	0	√	√	√	0	0	√	0	0	√	0	0	0	0	0	0	√	0	0	0	0	√
M8-32_Bin_88	Desulfobacterota	0	0	0	√	0	0	√	0	0	0	0	0	0	√	0	√	0	0	√	√	0	√	√	√	0	0	0	√	√	√	0	0	√	0	0	√	0	0	0	0	0	0	√	0	0	0	0	√
M8-44_Bin_238	Desulfobacterota	0	0	0	√	0	0	√	0	0	0	0	0	0	√	0	√	0	0	√	√	0	√	√	√	0	0	0	√	√	√	0	0	√	0	0	√	0	0	0	0	0	0	√	0	0	0	0	√
M8-32_Bin_190	Desulfobacterota	0	0	0	√	0	0	√	0	0	√	0	0	0	√	0	0	√	0	√	√	√	√	√	√	0	0	√	0	√	0	0	0	√	0	0	√	0	0	√	0	0	0	√	0	0	0	0	√
M3-22_Bin_251	Desulfobacterota	0	0	0	√	0	0	√	0	√	0	0	0	0	√	0	√	√	0	0	√	0	√	√	√	0	0	0	√	√	√	√	√	√	0	0	√	0	0	0	0	0	0	√	0	0	0	0	√
M8-32_Bin_284	Desulfobacterota	0	0	0	0	0	0	√	0	√	0	0	0	0	√	0	√	√	√	√	0	0	√	√	√	0	0	0	√	√	√	√	√	√	0	0	√	0	0	0	0	0	0	√	0	0	0	0	√
BHB10-2_Bin_123	Desulfobacterota	0	√	0	√	0	0	√	√	√	0	0	0	0	√	0	√	0	0	√	√	0	√	√	√	√	0	0	√	√	√	0	0	√	0	0	√	0	0	0	0	0	0	√	0	0	0	0	√
M8-12_Bin_309	Desulfobacterota	0	0	0	√	0	0	√	0	√	0	0	0	0	√	0	√	√	√	√	√	√	√	√	√	0	0	0	√	√	√	0	0	0	0	0	√	0	0	0	0	0	0	√	0	0	0	0	√
M3-10_Bin_189	Desulfobacterota	0	0	0	√	0	0	√	0	√	0	0	0	0	√	0	√	√	0	√	0	0	√	√	√	0	0	0	√	√	√	√	√	√	0	0	√	0	0	0	0	0	0	√	0	0	0	0	√
BHB10-26_Bin_221	Desulfobacterota	0	0	0	√	0	0	√	0	√	0	0	0	0	√	0	√	0	0	√	√	0	√	√	√	0	0	0	√	√	√	√	0	√	0	0	√	√	0	0	0	0	0	√	0	0	0	0	√
M8-44_Bin_294	Desulfobacterota	0	0	0	√	0	0	√	0	√	0	0	0	0	√	0	√	√	0	√	√	0	√	√	√	0	0	0	√	√	√	√	√	√	0	0	√	0	0	0	0	0	0	√	0	0	0	0	√
BHB10-26_Bin_200	Desulfobacterota	0	0	0	0	0	0	√	0	√	0	0	0	0	√	0	√	√	√	√	0	0	√	√	√	0	0	0	√	√	√	0	0	√	0	0	√	0	0	0	0	0	0	√	0	0	0	0	√
M3-22_Bin_48	Desulfobacterota	0	√	0	√	0	0	√	0	√	0	0	0	0	√	0	√	√	√	√	√	0	√	√	√	0	0	0	√	√	√	0	0	0	0	0	√	√	0	0	0	0	0	√	0	0	0	0	√
M3-30_Bin_68	Desulfobacterota	0	√	0	√	0	0	√	0	√	0	0	0	0	√	0	√	√	√	√	√	√	√	√	√	0	0	0	√	√	√	√	√	√	0	0	√	√	0	0	0	0	0	√	0	0	0	0	√
M3-10_Bin_60	Desulfobacterota	0	√	0	√	0	0	√	0	√	0	0	0	0	√	0	√	√	√	√	√	0	√	√	√	0	0	0	√	√	√	0	0	√	0	0	√	0	0	0	0	0	0	√	0	0	0	0	√
M8-32_Bin_180	Desulfobacterota	0	0	0	√	0	0	√	0	√	0	0	0	0	√	0	√	0	√	√	√	√	√	√	√	0	0	0	√	√	√	0	0	√	0	0	√	0	0	0	0	0	0	√	0	0	0	0	√
BHB10-38_Bin_207	Desulfobacterota	0	0	0	√	0	0	√	0	√	0	0	0	0	√	0	√	0	0	√	√	0	√	√	√	0	0	0	√	0	√	√	0	√	0	0	√	√	0	0	0	0	0	√	0	0	0	0	√
M8-58_Bin_101	Desulfobacterota	0	0	0	0	0	0	√	0	√	0	0	0	0	√	0	√	√	0	√	√	0	√	√	√	0	0	0	√	√	√	0	0	√	0	0	√	0	0	0	0	0	0	√	0	0	0	0	√
BHB10-26_Bin_7	Desulfobacterota	0	0	0	√	0	0	√	0	√	0	0	0	0	√	0	0	0	√	0	√	√	√	√	√	0	0	0	√	√	√	√	√	√	0	0	√	0	0	√	0	0	0	√	0	0	0	0	√
M3-38_Bin_117	Desulfobacterota	0	0	0	√	0	0	√	0	√	0	0	0	0	√	0	√	√	√	√	0	0	√	√	√	0	0	0	0	√	√	0	0	√	0	0	√	√	0	√	0	0	0	√	0	0	0	0	√
M8-2_Bin_21	Desulfobacterota	0	0	0	√	0	0	√	0	√	0	0	0	0	√	0	√	0	0	√	√	0	0	√	√	0	0	0	0	√	0	0	0	√	0	0	√	0	0	0	0	0	0	√	0	0	0	0	√
M8-44_Bin_61	Desulfobacterota	0	√	0	√	0	0	√	0	√	0	0	0	0	√	0	√	√	√	0	√	0	√	√	√	0	0	0	√	√	√	0	0	0	0	0	√	0	0	0	0	0	0	√	0	0	0	0	√
M3-44_Bin_61	Desulfobacterota	0	√	0	√	0	0	√	0	√	0	0	0	0	√	0	√	√	√	√	√	0	√	√	√	0	0	0	√	√	√	0	0	0	0	0	√	0	0	0	0	0	0	√	0	0	0	0	√
M8-12_Bin_46	Desulfobacterota	0	√	0	√	0	0	√	0	√	0	0	0	0	√	0	√	√	√	√	√	0	√	√	√	0	0	0	0	√	√	0	0	√	0	0	√	0	0	0	0	0	0	√	0	0	0	0	√
M8-44_Bin_26	Desulfobacterota	0	0	0	0	0	0	√	0	√	0	0	0	0	√	0	√	0	√	√	√	√	√	√	√	0	0	0	√	0	√	√	0	√	0	0	√	√	0	0	0	0	0	√	0	0	0	0	√
BHB10-2_Bin_472	Desulfobacterota	0	√	0	√	0	0	√	0	√	0	0	0	0	√	0	√	√	√	√	√	0	√	√	√	0	0	0	√	√	√	0	0	0	0	0	√	√	0	0	0	√	0	√	0	0	0	0	√
M3-38_Bin_84	Desulfobacterota	0	0	0	0	0	0	√	0	√	0	0	0	0	√	0	√	√	0	0	√	0	√	√	√	0	0	0	√	√	√	√	0	√	0	0	√	√	0	0	0	0	0	√	0	0	0	0	√
M8-32_Bin_37	Desulfobacterota	0	0	0	√	0	0	√	0	√	0	0	0	0	√	0	√	0	√	√	√	√	√	√	√	0	0	0	√	0	√	√	0	√	0	0	√	√	0	0	0	0	0	0	0	0	0	0	√
M8-2_Bin_214	Desulfobacterota	0	√	0	√	0	0	√	0	√	0	0	0	0	√	0	√	√	√	√	√	0	√	√	√	0	0	0	√	√	√	0	0	0	0	0	√	0	0	0	0	0	0	√	0	0	0	0	√
BHB10-26_Bin_195	Desulfobacterota	0	√	0	√	0	0	√	0	√	0	0	0	0	√	0	√	√	√	√	√	0	√	√	√	0	0	0	0	√	√	0	0	0	0	0	√	0	0	0	0	0	0	√	0	0	0	0	√
M3-30_Bin_321	Desulfobacterota	0	0	0	√	0	0	√	0	√	0	0	0	0	√	0	√	0	0	√	√	0	√	√	√	0	0	0	√	√	√	0	0	√	0	0	√	0	0	0	0	0	0	√	0	0	0	0	√
M3-38_Bin_63	Desulfobacterota	0	√	0	√	0	0	√	0	√	0	0	0	0	√	0	√	√	√	0	√	0	√	√	√	0	0	0	√	√	√	0	0	√	0	0	√	0	0	0	0	0	0	√	0	0	0	0	√
M3-44_Bin_239	Desulfobacterota	0	0	0	√	0	0	√	0	√	0	0	0	0	√	0	√	0	0	√	√	0	√	√	√	0	0	0	√	√	√	0	0	√	0	0	√	0	0	√	0	0	0	√	0	0	0	0	√
M8-62_Bin_174	Desulfobacterota	0	0	0	0	0	0	√	0	√	0	0	0	0	√	0	√	0	0	√	√	0	√	√	√	0	0	0	√	√	√	0	0	√	0	0	√	0	0	0	0	0	0	√	0	0	0	0	√
BHB10-2_Bin_134	Desulfobacterota	0	0	0	√	0	0	√	0	0	0	0	0	0	√	0	√	0	√	√	√	√	√	√	√	√	0	0	√	√	√	0	0	√	0	0	√	√	0	0	0	0	0	√	0	0	0	0	√
BHB10-26_Bin_153	Desulfobacterota	0	0	0	√	0	0	√	0	√	0	0	0	0	√	0	√	0	√	√	√	√	0	√	√	0	0	0	√	√	0	√	√	√	0	0	√	0	0	√	0	0	0	√	0	0	0	0	√
BHB10-38_Bin_391	Desulfobacterota	0	0	0	0	0	0	√	0	0	0	0	0	0	√	0	√	0	0	√	√	0	√	√	√	0	0	0	√	√	√	0	0	√	0	0	√	0	0	0	0	0	0	√	0	0	0	0	√
M3-10_Bin_306	Desulfobacterota	0	0	0	√	0	0	√	0	√	√	0	0	0	√	0	0	√	√	√	√	0	√	√	√	0	0	0	0	√	0	0	0	√	0	0	√	√	0	√	0	0	0	√	0	0	0	0	0
M3-2_Bin_31	Desulfobacterota	√	√	0	√	0	0	√	0	√	0	0	0	0	√	0	√	√	√	√	√	0	√	√	√	0	0	0	√	√	√	0	0	√	0	0	√	0	0	0	0	0	0	√	0	0	0	0	√
M3-22_Bin_291	Desulfobacterota	0	0	0	√	0	0	√	0	√	√	0	0	0	√	0	0	0	√	√	√	√	√	√	√	0	0	0	0	√	0	√	√	√	0	0	√	√	0	√	√	0	0	√	0	0	0	0	√
M3-30_Bin_209	Desulfobacterota	0	0	0	√	0	0	√	0	0	√	0	0	0	√	0	√	0	0	0	0	0	√	√	√	0	0	0	0	√	0	√	0	√	0	0	√	√	0	√	0	0	0	√	0	0	0	0	√
M3-38_Bin_310	Desulfobacterota	√	0	0	√	0	0	√	0	√	0	0	0	0	√	0	√	0	0	√	√	0	√	√	√	0	0	0	√	√	√	0	0	√	0	0	√	0	0	0	0	0	0	√	0	0	0	0	√
M8-2_Bin_187	Desulfobacterota	√	√	0	0	0	0	√	0	√	0	0	0	0	√	0	0	√	0	0	√	0	√	√	√	0	0	0	0	√	√	0	0	√	0	0	√	0	0	0	0	0	0	0	0	0	0	0	√
M8-32_Bin_282	Desulfobacterota	0	0	0	√	0	0	√	0	√	0	0	0	0	√	0	√	0	√	√	0	0	√	√	√	0	0	0	√	√	√	0	0	√	0	0	√	0	0	0	0	0	0	√	0	0	0	0	√
M8-32_Bin_96	Desulfobacterota	0	0	0	√	0	0	√	0	√	0	0	0	0	√	0	√	√	√	√	0	0	√	√	√	0	0	0	√	√	√	√	√	√	0	0	√	0	0	0	0	0	0	√	0	0	0	0	0
M8-44_Bin_264	Desulfobacterota	0	0	0	√	0	0	√	0	0	√	0	0	0	√	0	√	0	√	√	√	√	√	√	√	0	0	0	0	√	√	0	0	√	0	0	√	√	0	√	0	0	0	√	0	0	0	0	√
M8-44_Bin_47	Desulfobacterota	0	0	0	√	0	0	√	0	0	√	0	0	0	√	0	0	√	√	√	√	√	0	√	√	0	0	√	√	√	0	0	0	√	0	0	√	0	0	√	0	0	0	√	0	0	0	0	0
M8-44_Bin_91	Desulfobacterota	0	0	0	√	0	0	√	0	0	0	0	0	0	√	0	√	0	√	√	√	√	0	√	√	0	0	0	√	√	√	√	√	√	0	0	√	0	0	0	0	0	0	√	0	0	0	0	√
M8-58_Bin_462	Desulfobacterota	0	0	0	√	0	0	√	0	0	√	0	0	0	√	0	0	√	√	√	√	√	√	√	√	0	0	√	√	√	0	0	0	√	0	0	√	0	0	√	0	0	0	√	0	0	0	0	0
M8-62_Bin_213	Desulfobacterota	0	0	0	√	0	0	√	0	0	√	0	0	0	√	0	0	√	0	√	√	√	√	√	√	0	0	√	0	√	0	0	0	√	0	0	√	0	0	√	0	0	0	√	0	0	0	0	0
M8-62_Bin_368	Desulfobacterota	0	0	0	√	0	0	√	0	0	0	0	0	0	√	0	√	0	0	√	√	0	√	√	√	0	0	0	0	0	0	0	0	√	0	0	√	0	0	0	0	0	0	√	0	0	0	0	0
M3-10_Bin_164	Desulfobacterota	0	0	0	√	0	0	√	0	√	√	0	0	0	√	0	0	√	0	0	0	0	√	√	√	√	0	0	√	√	√	0	0	√	0	0	√	0	0	0	0	0	0	√	0	0	0	0	0
M3-2_Bin_17	Desulfobacterota	0	0	0	√	0	√	√	√	0	√	√	0	0	√	0	0	√	√	√	0	√	√	√	√	0	√	0	0	√	√	0	0	√	0	0	√	0	0	0	0	0	0	√	0	0	0	0	0
M3-2_Bin_401	Desulfobacterota	0	0	0	√	0	0	√	√	√	√	√	0	0	√	0	0	√	√	√	0	√	0	√	√	√	√	0	0	√	√	0	0	√	0	0	√	0	0	0	0	0	0	√	0	0	0	0	0
M3-22_Bin_152	Desulfobacterota	0	0	0	√	0	0	√	√	√	√	√	0	0	√	0	0	0	√	√	√	√	√	√	√	√	√	0	0	√	√	0	0	√	0	0	√	0	0	0	0	0	0	√	0	0	0	0	0
M8-12_Bin_162	Desulfobacterota	0	0	0	√	0	0	√	√	√	√	√	0	0	√	0	0	√	√	√	√	√	√	√	0	√	√	0	0	√	√	0	0	√	0	0	√	0	0	0	0	0	0	√	0	0	0	0	0
M8-12_Bin_40	Desulfobacterota	0	0	0	0	0	0	√	0	0	√	√	0	0	√	0	0	0	√	√	0	√	√	0	0	√	√	0	0	√	√	0	0	√	0	0	0	√	0	0	0	0	0	√	0	0	0	0	0
M3-22_Bin_80	Gemmatimonadota	0	0	0	√	0	0	√	0	√	√	0	0	0	√	0	√	0	0	0	0	0	√	√	0	√	0	0	√	√	√	0	0	√	0	0	√	0	0	0	0	0	0	√	0	0	0	0	0
M3-2_Bin_287	Gemmatimonadota	0	√	0	√	0	0	√	0	√	√	0	0	0	√	0	√	√	0	0	0	0	√	√	√	√	√	0	√	√	√	0	0	√	0	0	√	0	0	0	0	0	0	√	0	0	0	0	√
M3-44_Bin_14	Gemmatimonadota	0	0	0	√	0	0	√	0	√	√	0	0	0	√	0	0	0	0	0	0	0	√	√	√	0	0	0	√	√	√	0	0	√	0	0	√	0	0	0	0	0	0	√	0	0	0	0	0
M8-58_Bin_122	Gemmatimonadota	0	0	0	√	0	0	√	0	√	√	0	0	0	√	0	0	0	0	0	0	0	√	√	√	0	0	0	√	√	√	0	0	√	0	0	√	0	0	0	0	0	0	√	0	0	0	0	0
M3-30_Bin_36	Gemmatimonadota	0	0	0	√	0	0	√	0	√	√	0	0	0	√	0	√	0	√	0	0	0	√	√	√	0	0	0	√	√	√	0	0	0	0	0	√	0	0	0	0	0	0	√	0	0	0	0	0
M3-10_Bin_107	Gemmatimonadota	0	0	0	√	0	0	√	0	√	0	0	0	0	√	0	√	0	0	0	0	0	√	√	√	0	0	0	√	√	√	0	0	√	0	0	√	0	0	0	0	0	0	√	0	0	0	0	0
M8-12_Bin_85	Gemmatimonadota	0	0	0	√	0	0	√	0	√	√	0	0	0	√	0	√	0	0	0	0	0	√	√	0	0	0	0	√	√	√	0	0	√	0	0	√	0	0	0	0	0	0	√	0	0	0	0	0
M8-62_Bin_191	Gemmatimonadota	0	0	0	√	0	0	√	0	√	√	0	0	0	√	0	0	0	0	0	0	0	√	√	√	0	0	0	√	√	√	0	0	√	0	0	√	0	0	0	0	0	0	√	0	0	0	0	0
BHB10-38_Bin_289	Gemmatimonadota	0	0	0	√	0	0	√	0	√	√	0	0	0	√	0	√	0	0	0	0	0	√	√	0	0	0	0	√	√	√	0	0	√	0	0	√	0	0	0	0	0	0	√	0	0	0	0	0
M3-38_Bin_14	Gemmatimonadota	0	0	0	√	0	0	√	0	√	√	0	0	0	√	0	√	0	0	0	0	0	√	√	√	0	0	0	√	√	√	0	0	√	0	0	√	0	0	0	0	0	0	√	0	0	0	0	0
M3-38_Bin_161	Gemmatimonadota	0	0	0	√	0	0	√	0	√	√	0	0	0	√	0	√	0	√	√	√	√	√	√	√	0	0	0	√	√	√	0	0	√	0	0	√	0	0	0	0	0	0	√	0	0	0	0	0
BHB10-2_Bin_111	Myxococcota	0	0	0	√	0	0	√	0	0	0	0	0	0	√	0	√	√	√	√	√	0	√	√	√	√	√	0	√	√	√	0	0	√	0	0	0	√	0	0	0	0	0	√	0	0	0	0	√
M3-2_Bin_222	Myxococcota	0	0	0	√	0	√	√	√	√	0	√	0	0	√	0	0	√	0	0	0	0	√	√	√	0	√	0	0	√	√	0	0	√	0	0	√	0	0	0	0	0	0	√	0	0	0	0	0
BHB10-2_Bin_383	Myxococcota	0	√	0	√	0	0	√	√	0	0	0	0	0	√	0	0	√	√	√	√	0	√	√	√	0	0	0	0	0	√	0	0	√	0	0	√	√	0	0	0	0	0	√	0	0	0	0	0
BHB10-2_Bin_271	Myxococcota	√	0	0	√	0	0	√	0	0	√	√	0	0	√	0	0	√	√	0	√	0	√	√	√	0	0	0	0	√	√	0	0	√	0	0	√	√	0	0	0	0	0	√	0	0	0	0	√
BHB10-2_Bin_435	Myxococcota	0	0	0	√	0	√	√	√	0	0	0	0	0	0	0	0	0	0	0	0	0	√	√	√	0	0	0	0	√	0	0	0	√	0	0	√	√	0	0	0	0	0	√	0	0	0	0	√
M3-2_Bin_105	Nitrospirota	0	√	0	√	0	0	√	√	0	√	0	0	0	√	0	0	√	√	√	0	0	0	√	0	0	0	0	0	√	√	0	0	√	0	0	√	0	0	0	0	0	0	√	0	0	0	0	0
BHB10-2_Bin_76	Nitrospirota	0	0	0	√	0	0	√	0	0	√	0	0	0	√	0	√	0	√	√	√	√	√	√	√	√	0	√	√	√	√	0	0	0	0	0	√	0	0	0	0	0	0	√	0	0	0	0	0
M3-2_Bin_77	Nitrospirota	0	√	0	√	0	0	√	0	√	0	0	0	0	√	0	0	√	√	√	√	√	√	√	√	0	0	0	0	√	0	0	0	√	0	0	√	0	0	0	0	0	0	√	0	0	0	0	0
M3-2_Bin_106	Planctomycetota	0	0	0	√	0	0	√	0	√	0	0	0	0	√	0	0	√	√	0	√	√	√	√	√	0	0	0	0	√	0	√	0	0	0	0	0	0	0	0	0	0	0	√	0	0	0	0	0
M8-58_Bin_201	Planctomycetota	0	0	0	√	0	0	√	0	√	√	0	0	0	√	0	0	√	√	√	√	0	√	√	0	0	0	0	√	√	0	√	√	√	0	0	√	0	0	0	0	0	0	√	0	0	0	0	0
M3-2_Bin_95	Proteobacteria	0	0	0	√	0	0	√	√	√	0	0	√	0	√	0	√	√	√	0	√	0	0	√	√	0	√	0	0	√	0	0	0	√	0	0	√	√	0	0	0	0	0	√	0	0	0	0	0
M3-2_Bin_135	Proteobacteria	0	0	0	√	0	0	√	0	0	0	0	√	0	√	0	√	0	√	√	√	0	√	√	√	√	0	0	0	√	0	0	0	√	0	0	√	√	0	0	0	0	0	√	0	0	0	0	√
M3-2_Bin_57	Proteobacteria	0	0	0	√	0	0	√	√	0	0	0	0	0	√	0	√	0	0	0	0	0	√	√	√	√	√	0	0	√	0	0	0	√	0	0	√	√	0	0	0	0	0	√	0	0	0	0	0
M3-2_Bin_64	Proteobacteria	√	0	0	√	0	0	√	0	√	√	0	0	0	√	0	√	0	0	0	0	0	√	√	√	√	√	0	0	√	0	0	0	√	0	0	√	√	0	0	0	0	0	√	0	0	0	0	0
BHB10-2_Bin_113	Proteobacteria	0	0	0	√	0	0	√	√	√	0	0	√	0	√	0	0	√	0	√	√	0	√	0	0	√	0	0	0	√	√	0	0	√	0	0	√	√	0	0	0	0	0	√	0	0	0	0	0
M3-2_Bin_409	Proteobacteria	0	0	0	√	0	0	√	√	0	√	0	0	0	√	0	√	√	0	√	0	0	√	√	√	√	0	0	0	0	√	0	0	0	0	0	√	√	0	0	0	0	0	√	0	0	0	0	√
BHB10-2_Bin_191	Proteobacteria	√	√	0	√	0	0	√	√	√	√	0	0	0	√	0	0	0	√	0	√	0	0	0	√	√	0	0	0	√	√	0	0	√	0	0	√	√	0	0	0	0	0	√	0	0	0	0	0
M3-2_Bin_54	Proteobacteria	0	0	0	√	0	0	√	√	√	0	0	0	0	√	0	√	√	0	0	0	0	√	√	√	√	√	0	0	√	0	0	0	√	0	0	√	0	0	0	0	0	0	√	0	0	0	0	√
BHB10-2_Bin_51	Proteobacteria	√	0	0	√	0	0	√	√	0	√	0	√	0	√	0	√	0	√	√	√	0	0	0	√	√	√	0	0	√	0	0	0	√	0	0	√	√	0	0	0	0	0	√	0	0	0	0	0
BHB10-2_Bin_463	Proteobacteria	0	0	0	√	0	√	√	√	0	0	0	0	0	√	0	√	0	0	0	0	0	√	0	√	√	0	0	√	√	0	0	0	√	0	0	√	√	0	0	0	0	0	√	0	0	0	0	0
M3-2_Bin_128	Proteobacteria	0	√	0	√	0	0	√	√	√	0	0	0	0	√	0	√	0	√	√	√	0	√	√	√	√	0	0	0	√	√	0	0	√	0	0	√	√	0	0	0	0	0	√	0	0	0	0	0
BHB10-2_Bin_192	Proteobacteria	0	0	0	√	0	0	√	0	√	0	0	0	0	√	0	√	0	√	√	√	0	√	√	√	√	0	0	0	√	√	0	0	0	0	0	√	0	0	0	0	0	0	√	0	0	0	0	0
BHB10-2_Bin_361	Proteobacteria	√	√	√	√	0	0	√	√	0	0	0	0	0	√	0	√	√	√	√	√	0	0	0	√	0	0	0	0	√	√	0	0	√	0	0	√	√	0	0	√	√	0	√	0	0	0	0	0
BHB10-2_Bin_160	Proteobacteria	0	0	0	√	0	0	√	√	√	0	0	0	0	√	0	√	0	√	0	√	0	√	0	√	√	0	0	0	√	0	0	0	√	0	0	√	√	0	0	0	0	0	√	0	0	0	0	√
BHB10-2_Bin_16	Proteobacteria	√	0	0	√	0	0	√	√	0	√	0	0	0	√	0	√	√	√	√	√	0	√	√	√	√	√	0	0	√	0	0	0	√	0	0	√	√	0	√	0	0	0	√	0	0	0	0	√
M3-2_Bin_87	Proteobacteria	√	√	√	√	0	0	√	√	√	0	0	0	0	√	0	√	0	0	0	0	0	√	√	√	√	0	0	0	√	0	0	0	√	0	0	√	√	0	0	0	0	0	√	0	0	0	0	0
M3-2_Bin_90	Proteobacteria	√	0	0	√	0	0	√	√	√	√	0	0	0	√	0	√	0	√	√	√	0	√	√	√	√	0	0	0	√	√	0	0	√	0	0	√	0	0	0	0	0	0	√	0	0	0	0	0
M3-2_Bin_124	Proteobacteria	0	0	0	√	0	0	√	√	√	0	√	0	0	√	0	√	√	0	√	√	0	√	√	√	√	√	0	0	√	0	0	0	√	0	0	√	√	0	0	0	0	0	√	0	0	0	0	0
BHB10-38_Bin_132	Proteobacteria	0	0	0	√	0	0	√	√	0	0	0	√	0	√	0	√	0	0	0	0	0	0	√	√	0	0	0	0	√	0	0	0	√	0	0	√	√	0	√	0	0	0	√	0	0	0	0	√
M3-44_Bin_79	Proteobacteria	0	√	√	√	0	0	√	√	√	0	0	√	0	√	0	√	0	√	√	√	0	0	√	√	0	√	0	0	√	0	0	0	√	0	0	√	√	0	0	0	0	0	√	0	0	0	0	0
BHB10-2_Bin_308	Proteobacteria	0	0	0	√	0	√	√	√	√	0	0	0	0	√	0	√	0	√	0	√	0	√	√	√	√	√	0	0	√	0	0	0	√	0	0	√	√	0	0	0	0	0	√	0	0	0	0	0
BHB10-2_Bin_381	Proteobacteria	0	√	0	√	0	0	√	√	√	0	0	0	0	√	0	√	√	√	√	√	0	√	0	√	√	0	0	0	√	0	0	0	√	0	0	√	√	0	0	0	0	0	√	0	0	0	0	√
M3-2_Bin_380	Proteobacteria	0	0	0	√	0	0	√	√	0	0	0	0	0	√	0	√	0	0	0	0	0	√	0	√	√	0	0	0	√	√	√	√	√	0	0	√	√	0	√	√	0	0	√	0	0	0	0	√
M8-58_Bin_296	Proteobacteria	0	0	0	√	0	0	√	0	0	0	0	√	0	√	0	0	√	√	0	√	0	0	√	0	0	0	0	0	√	0	0	0	0	0	0	√	0	0	0	0	0	0	√	0	0	0	0	0
M3-2_Bin_123	Proteobacteria	√	√	√	√	0	0	√	0	√	√	0	0	0	√	0	0	0	0	√	√	0	√	√	√	√	0	√	√	√	√	0	0	√	0	0	√	√	0	0	0	0	0	√	0	0	0	0	0
BHB10-2_Bin_159	Proteobacteria	0	√	0	√	0	0	√	√	√	0	0	0	0	√	0	√	0	√	0	√	0	√	√	0	√	0	√	√	√	√	0	0	0	0	0	√	√	0	0	0	0	0	√	0	0	0	0	√
M3-2_Bin_146	Proteobacteria	0	0	0	√	0	0	√	√	0	0	0	0	0	√	0	√	√	√	√	√	0	√	√	√	√	0	0	0	√	0	0	0	√	0	0	√	√	0	0	0	0	0	√	0	0	0	0	0
M3-2_Bin_262	Verrucomicrobiota	0	0	0	√	0	√	√	0	√	0	0	0	0	0	0	√	√	0	0	0	0	0	√	√	0	√	0	√	√	0	0	0	√	0	0	√	0	0	0	0	0	0	√	0	0	0	0	0
M3-2_Bin_301	Verrucomicrobiota	0	0	0	√	0	√	√	0	√	0	0	0	0	√	0	√	0	√	0	√	0	√	√	√	0	0	0	√	√	√	0	0	√	0	0	√	0	0	0	0	0	0	√	0	0	0	0	√
BHB10-2_Bin_42	Verrucomicrobiota	0	0	0	√	0	0	√	0	√	0	0	0	0	√	0	0	√	0	√	0	0	√	√	√	√	0	0	√	0	√	0	0	0	0	0	√	0	0	0	0	0	0	√	0	0	0	0	0
BHB10-2_Bin_404	Actinobacteriota	0	√	√	0	0	√	√	√	0	0	√	0	0	√	0	0	√	√	√	0	√	√	√	√	√	0	0	0	√	√	√	0	√	0	0	√	√	0	0	0	0	0	√	0	0	0	0	√
M3-2_Bin_387	Desulfobacterota	0	0	0	√	0	0	√	√	√	0	√	0	0	√	0	√	√	√	√	√	√	√	√	√	0	√	0	√	√	0	√	√	√	0	0	√	√	0	0	0	0	0	√	0	0	0	0	0
BHB10-2_Bin_365	Krumholzibacteriota	0	0	0	√	0	√	√	0	√	√	0	0	0	√	0	0	√	√	√	√	√	√	√	√	√	0	0	0	√	√	√	0	√	0	0	√	√	0	0	0	0	0	√	0	0	0	0	0
BHB10-2_Bin_425	Nitrospirota	0	0	0	√	0	0	√	0	0	√	√	0	0	√	0	√	√	√	√	√	√	√	√	√	√	0	√	√	√	√	0	0	0	0	0	√	0	0	0	0	0	0	√	0	0	0	0	0
BHB10-2_Bin_12	Nitrospirota	0	√	0	√	0	0	√	0	√	√	√	0	0	√	0	√	0	√	√	√	√	√	√	√	0	0	√	√	√	√	0	√	0	0	0	√	√	0	0	0	0	0	√	0	0	0	0	0
M3-2_Bin_399	Nitrospirota	0	√	0	√	0	0	√	0	0	√	0	0	0	√	0	√	√	√	√	√	√	0	√	√	√	0	√	√	√	√	0	0	√	0	0	√	√	0	0	0	0	0	√	0	0	0	0	0
BHB10-2_Bin_377	Nitrospirota	0	√	0	√	0	0	√	0	0	√	0	0	0	√	0	0	0	√	√	√	√	0	√	√	0	0	√	√	√	√	0	0	√	0	0	√	0	0	√	0	0	0	√	0	0	0	0	√
BHB10-2_Bin_367	Nitrospirota	0	0	0	0	0	0	√	0	√	0	0	0	0	√	0	0	√	√	√	√	0	0	√	√	0	0	√	√	√	0	√	√	0	0	0	√	0	0	0	0	0	0	√	0	0	0	0	√
BHB10-2_Bin_333	Planctomycetota	0	√	0	√	0	0	√	√	0	√	0	0	0	√	0	√	√	√	√	√	√	√	√	√	0	0	0	√	√	0	√	0	√	0	0	√	√	0	0	0	0	0	√	0	0	0	0	√
M3-2_Bin_176	Proteobacteria	0	√	0	√	0	0	√	0	√	√	0	0	0	√	0	√	0	√	√	√	0	√	√	0	√	√	0	0	√	√	0	0	√	0	0	√	√	0	0	0	0	0	√	0	0	0	0	√
BHB10-2_Bin_256	Proteobacteria	0	0	0	√	0	√	√	0	√	0	0	0	0	√	0	√	√	√	√	0	√	0	√	√	√	0	0	0	√	√	0	0	0	0	0	√	√	0	0	0	0	0	√	0	0	0	0	0
BHB10-2_Bin_335	Actinobacteriota	0	0	0	√	0	√	√	√	0	0	0	0	0	√	0	0	√	0	0	0	0	√	√	√	√	0	0	0	√	√	0	0	√	0	0	√	0	0	0	0	0	0	√	0	0	0	0	√
M3-2_Bin_359	Actinobacteriota	√	0	0	√	0	0	√	√	0	√	√	0	0	√	0	√	√	√	√	√	0	√	√	√	√	√	0	√	√	0	0	0	√	0	0	√	√	0	0	0	0	0	√	0	0	0	0	√
BHB10-2_Bin_275	Actinobacteriota	0	0	0	0	0	√	√	0	√	0	√	0	0	√	0	√	√	√	√	√	0	√	√	√	√	0	0	0	√	√	0	0	√	0	0	√	0	0	0	0	0	0	√	0	0	0	0	√
BHB10-2_Bin_115	Actinobacteriota	0	0	0	√	0	0	√	0	0	0	0	0	0	√	0	√	√	0	0	0	0	√	√	√	0	0	0	0	√	0	0	0	√	0	0	√	0	0	0	0	0	0	0	0	0	0	0	√
M8-12_Bin_272	Actinobacteriota	0	0	0	√	0	√	√	0	0	0	√	0	0	√	0	0	√	0	0	0	0	√	√	√	√	0	0	0	√	√	0	0	√	0	0	√	0	0	0	0	0	0	√	0	0	0	0	√
M3-10_Bin_216	Actinobacteriota	0	0	0	√	0	√	√	0	0	0	√	0	0	√	0	0	√	0	0	0	0	√	√	√	√	0	0	0	√	0	0	0	√	0	0	√	√	0	0	0	0	0	√	0	0	0	0	√
BHB10-38_Bin_272	Actinobacteriota	0	0	0	√	0	√	√	√	0	0	0	0	0	√	0	0	√	0	0	√	0	√	√	√	0	0	0	0	√	√	0	0	√	0	0	√	0	0	0	0	0	0	√	0	0	0	0	√
M3-2_Bin_281	Actinobacteriota	0	√	0	√	0	√	√	0	√	0	√	0	0	√	0	0	√	0	0	0	0	√	√	√	√	√	0	0	0	0	0	0	√	0	0	0	√	0	0	0	0	0	0	0	0	0	0	√
BHB10-26_Bin_360	Actinobacteriota	0	0	0	√	0	0	√	0	0	0	√	0	0	√	0	0	√	0	0	0	0	√	√	√	√	0	0	0	√	0	0	0	√	0	0	√	0	0	0	0	0	0	√	0	0	0	0	√
M8-2_Bin_97	Actinobacteriota	0	0	0	√	0	0	√	0	0	0	√	0	0	0	0	0	√	0	0	0	0	√	√	√	√	0	0	0	√	0	0	0	√	0	0	√	√	0	0	0	0	0	√	0	0	0	0	√
M8-12_Bin_174	Actinobacteriota	0	0	0	√	0	√	√	0	0	0	√	0	0	√	0	0	√	0	0	0	0	√	√	√	√	0	0	0	0	0	0	0	√	0	0	√	√	0	0	0	0	0	√	0	0	0	0	√
BHB10-38_Bin_311	Actinobacteriota	0	0	0	0	0	0	√	0	0	0	√	0	0	0	0	0	√	0	0	0	0	0	√	√	√	0	0	0	0	0	0	0	√	0	0	√	0	0	0	0	0	0	√	0	0	0	0	√
M8-2_Bin_126	Actinobacteriota	0	0	0	√	0	√	√	0	0	0	√	0	0	√	0	0	√	0	0	0	0	√	√	√	√	0	0	0	√	0	0	0	√	0	0	√	√	0	0	0	0	0	0	0	0	0	0	√
M3-38_Bin_186	Armatimonadota	0	0	0	√	0	0	√	0	√	0	0	0	0	√	0	0	√	√	√	√	√	0	√	0	0	0	0	0	0	0	√	√	0	0	0	0	0	0	0	0	0	0	0	0	0	0	0	0
M3-30_Bin_267	Armatimonadota	0	0	0	√	0	0	√	0	√	0	0	0	0	√	0	0	√	√	√	√	√	0	√	0	0	0	0	0	0	0	√	√	0	0	0	0	0	0	0	0	0	0	0	0	0	0	0	0
M3-44_Bin_391	Armatimonadota	0	0	0	√	0	0	√	0	√	0	0	0	0	√	0	0	√	√	√	√	√	0	√	0	0	0	0	0	0	0	√	√	0	0	0	0	0	0	0	0	0	0	0	0	0	0	0	0
BHB10-38_Bin_334	Armatimonadota	0	0	0	√	0	0	√	0	√	0	0	0	0	√	0	0	√	√	√	√	0	0	√	√	0	0	0	0	0	0	√	√	0	0	0	0	0	0	0	0	0	0	0	0	0	0	0	0
BHB10-2_Bin_262	Bacteroidota	0	0	0	√	0	0	√	0	0	√	0	0	0	√	0	0	√	√	√	√	0	√	√	√	0	0	0	0	√	0	0	0	√	0	0	√	√	0	0	0	0	0	√	0	0	0	0	0
M3-30_Bin_369	CG2-30-53-67	0	0	0	√	0	0	√	0	√	0	0	0	0	√	0	0	√	0	0	0	0	√	√	√	√	0	0	0	√	√	√	√	0	0	0	√	0	0	0	0	0	0	√	0	0	0	0	0
M3-38_Bin_256	CG2-30-53-67	0	0	0	√	0	0	√	0	√	0	0	0	0	√	0	0	√	0	0	0	0	√	√	√	√	0	0	0	√	√	√	√	0	0	0	√	0	0	0	0	0	0	√	0	0	0	0	0
M3-44_Bin_294	CG2-30-53-67	0	0	0	√	0	0	√	0	√	0	0	0	0	√	0	0	√	0	0	0	0	√	√	√	0	0	0	0	√	√	√	√	0	0	0	√	0	0	0	0	0	0	√	0	0	0	0	0
M8-58_Bin_421	CG2-30-53-67	0	0	0	√	0	0	√	0	√	0	0	0	0	√	0	0	√	0	0	0	0	√	√	√	√	0	0	0	√	√	√	√	0	0	0	√	0	0	0	0	0	0	√	0	0	0	0	0
M8-62_Bin_198	CG2-30-53-67	0	0	0	√	0	0	√	0	√	0	0	0	0	√	0	0	√	0	0	0	0	√	√	√	√	0	0	0	√	√	√	0	0	0	0	√	0	0	0	0	0	0	√	0	0	0	0	0
M8-44_Bin_256	CG2-30-53-67	0	0	0	√	0	0	√	0	√	0	0	0	0	√	0	0	√	0	0	0	0	√	√	√	√	0	0	0	√	√	√	√	0	0	0	0	0	0	0	0	0	0	0	0	0	0	0	0
M3-2_Bin_37	Chloroflexota	0	0	0	√	0	0	√	0	0	√	√	0	0	√	0	√	√	0	√	0	0	√	√	√	√	0	0	0	√	0	0	0	√	0	0	√	√	0	0	0	0	0	√	0	0	0	0	√
BHB10-2_Bin_403	Chloroflexota	0	√	0	√	0	0	√	0	√	√	√	0	0	√	0	√	√	√	√	√	√	√	√	√	√	0	0	0	√	√	√	√	√	0	0	√	√	0	0	0	0	0	√	0	0	0	0	0
BHB10-2_Bin_284	Chloroflexota	0	√	0	√	0	0	√	0	√	√	√	0	0	√	0	√	√	0	√	0	0	√	√	√	√	0	0	0	√	√	√	√	√	0	0	√	√	0	0	0	0	0	√	0	0	0	0	√
M3-2_Bin_18	Chloroflexota	0	0	0	√	0	0	√	0	0	√	√	0	0	√	0	0	√	0	0	0	0	√	√	√	√	√	0	0	√	√	√	√	√	0	0	√	√	0	0	0	0	0	√	0	0	0	0	√
BHB10-2_Bin_325	Chloroflexota	0	0	0	√	0	√	√	0	0	0	√	0	0	√	0	√	√	0	0	0	0	√	√	√	√	0	0	0	√	√	0	0	√	0	0	√	√	0	0	0	0	0	√	0	0	0	0	0
M8-62_Bin_367	Chloroflexota	0	0	0	√	0	0	√	0	0	0	√	0	0	0	0	0	√	√	√	0	√	0	√	√	0	0	√	√	0	0	0	√	0	0	0	0	0	0	0	0	0	0	0	0	0	0	0	√
M3-30_Bin_24	Chloroflexota	0	0	0	√	0	0	√	0	0	0	√	0	0	√	0	0	√	√	√	√	√	0	√	√	0	0	√	√	√	0	√	√	0	0	0	√	0	0	√	√	0	0	0	0	0	0	0	√
M3-38_Bin_391	Chloroflexota	0	0	0	√	0	0	√	0	0	0	√	0	0	√	0	0	√	√	√	√	√	0	√	√	0	0	√	√	√	√	√	√	0	0	0	√	0	0	0	0	0	0	√	0	0	0	0	√
M8-44_Bin_291	Chloroflexota	0	0	0	√	0	0	√	0	0	0	√	0	0	√	0	0	√	√	√	√	√	0	√	√	0	0	√	√	0	0	0	√	0	0	0	0	0	0	0	0	0	0	√	0	0	0	0	√
M3-38_Bin_447	Chloroflexota	0	0	0	√	0	0	√	0	0	0	√	0	0	√	0	0	√	√	√	√	√	0	√	0	0	0	0	0	0	0	√	√	0	0	0	0	0	0	√	0	0	0	√	0	0	0	0	√
M3-44_Bin_128	Chloroflexota	0	0	0	√	0	0	0	0	0	0	0	0	0	0	0	0	√	√	√	√	√	0	0	√	0	0	0	0	0	0	√	√	0	0	0	0	0	0	0	√	0	0	0	0	0	0	0	0
M3-38_Bin_326	Desulfobacterota	0	0	0	√	0	0	√	0	0	0	0	0	0	√	0	√	0	√	√	√	√	0	√	√	0	0	0	√	√	0	0	0	0	0	0	√	0	0	0	0	0	0	√	0	0	0	0	√
BHB10-38_Bin_37	Desulfobacterota	0	0	0	√	0	0	√	0	0	0	0	0	0	√	0	0	√	√	√	√	√	√	√	√	0	√	√	0	√	0	√	√	√	0	0	0	√	0	0	0	0	0	√	0	0	0	0	0
M3-44_Bin_161	Desulfobacterota	0	0	0	√	0	0	√	0	0	0	√	0	0	√	0	√	0	√	√	√	√	0	√	√	0	0	0	√	√	0	√	√	0	0	0	√	0	0	0	0	0	0	√	0	0	0	0	0
BHB10-2_Bin_128	Desulfobacterota	0	0	0	√	0	0	√	0	√	0	√	0	0	√	0	√	√	0	√	√	√	√	√	√	√	0	0	√	√	√	0	0	√	0	0	√	0	0	0	0	0	0	√	0	0	0	0	√
M8-44_Bin_116	Desulfobacterota	0	0	0	√	0	0	√	0	√	0	0	0	0	√	0	√	√	√	√	√	√	√	√	√	0	0	0	√	0	√	0	0	0	0	0	√	0	0	0	0	0	0	√	0	0	0	0	√
M8-58_Bin_73	Desulfobacterota	0	0	0	√	0	√	√	0	0	0	0	0	0	√	0	√	0	√	√	√	√	√	√	√	0	0	0	0	√	0	√	√	0	0	0	√	0	0	0	0	0	0	√	0	0	0	0	√
BHB10-38_Bin_139	Desulfobacterota	0	0	0	√	0	0	√	0	0	0	0	0	0	√	0	√	0	√	√	√	√	0	√	√	0	0	0	√	√	0	√	√	√	0	0	√	0	0	√	0	0	0	√	0	0	0	0	√
M8-32_Bin_204	Desulfobacterota	0	0	0	√	0	0	√	0	√	0	0	0	0	√	0	√	0	0	0	√	0	√	√	√	0	√	√	0	√	0	√	√	√	0	0	√	√	0	√	0	0	0	√	0	0	0	0	√
M3-44_Bin_374	Desulfobacterota	0	0	0	√	0	0	√	0	0	√	0	0	0	√	0	√	√	0	0	0	√	√	√	√	0	0	0	√	√	0	√	√	0	0	0	√	0	0	0	0	0	0	√	0	0	0	0	√
M3-38_Bin_240	Desulfobacterota	0	0	0	√	0	0	0	0	0	√	0	0	0	√	0	0	0	√	0	√	0	√	√	√	0	0	√	0	√	0	√	0	√	0	0	√	√	0	0	0	0	0	√	0	0	0	0	√
M8-44_Bin_28	Desulfobacterota	0	0	0	√	0	0	√	0	0	0	0	0	0	√	0	√	0	0	0	0	0	√	0	√	0	0	0	√	√	√	0	0	√	0	0	√	0	0	0	0	0	0	0	0	0	0	0	√
M8-62_Bin_361	Desulfobacterota	0	0	0	√	0	0	√	0	0	√	0	0	0	√	0	√	0	√	√	√	√	√	√	√	0	0	0	0	√	√	0	0	0	0	0	√	√	0	0	0	0	0	√	0	0	0	0	√
M3-38_Bin_68	Desulfobacterota	0	0	0	√	0	0	√	0	√	0	0	0	0	√	0	√	0	√	√	√	√	√	√	√	0	0	0	0	√	√	√	√	√	0	0	√	√	0	0	0	0	0	√	0	0	0	0	√
BHB10-26_Bin_117	Desulfobacterota	0	0	0	√	0	0	√	0	0	0	0	0	0	√	0	√	0	√	√	√	√	√	√	√	0	0	0	0	√	√	√	√	√	0	0	√	√	0	0	0	0	0	√	0	0	0	0	√
BHB10-38_Bin_103	Desulfobacterota	0	0	0	√	0	0	√	0	0	0	0	0	0	√	0	√	0	√	√	√	√	√	√	√	0	0	0	0	√	√	√	√	√	0	0	√	√	0	0	0	0	0	√	0	0	0	0	√
BHB10-26_Bin_74	Desulfobacterota	0	0	0	√	0	0	√	0	0	√	0	0	0	√	0	√	0	√	0	√	√	√	√	√	0	0	√	0	√	0	√	√	√	0	0	√	√	0	√	√	0	0	√	0	0	0	0	√
M3-30_Bin_169	Desulfobacterota	0	0	0	√	0	0	√	0	0	√	0	0	0	√	0	√	0	√	√	√	√	√	√	√	0	0	0	0	√	√	0	0	√	0	0	√	√	0	0	0	0	0	√	0	0	0	0	√
M3-38_Bin_261	Desulfobacterota	0	0	0	√	0	0	√	0	0	√	0	0	0	√	0	√	0	√	√	√	√	√	√	√	0	0	0	0	√	√	0	0	√	0	0	√	√	0	√	0	0	0	√	0	0	0	0	√
M8-62_Bin_68	Desulfobacterota	0	0	0	√	0	0	√	0	√	0	0	0	0	√	0	√	0	√	√	√	√	√	√	√	0	0	0	0	√	√	√	√	√	0	0	√	√	0	0	0	0	0	√	0	0	0	0	√
M8-32_Bin_49	Desulfobacterota	0	√	0	√	0	0	√	√	√	0	0	0	0	√	0	√	√	√	√	√	0	√	√	√	0	0	0	√	√	√	0	0	√	0	0	√	0	0	0	0	0	0	√	0	0	0	0	√
M3-22_Bin_93	Desulfobacterota	0	0	0	√	0	0	√	0	0	0	0	0	0	√	0	√	0	√	√	√	√	√	√	√	0	0	0	√	√	√	0	0	√	0	0	√	√	0	0	0	0	0	√	0	0	0	0	√
M3-44_Bin_89	Desulfobacterota	0	0	0	√	0	0	√	0	0	0	0	0	0	√	0	√	√	√	√	√	√	√	√	√	0	0	0	0	√	√	0	0	√	0	0	√	√	0	0	0	0	0	√	0	0	0	0	√
M8-58_Bin_124	Desulfobacterota	0	0	0	√	0	0	√	0	0	√	0	0	0	√	0	√	0	√	√	√	√	√	√	√	0	0	0	0	√	√	0	0	√	0	0	√	√	0	√	0	0	0	√	0	0	0	0	√
M3-44_Bin_382	Desulfobacterota	0	0	0	0	0	0	√	0	0	0	0	0	0	√	0	0	√	√	√	√	√	√	√	√	0	0	0	0	√	0	√	√	√	0	0	√	√	0	0	0	0	0	√	0	0	0	0	√
M8-62_Bin_306	Desulfobacterota	0	√	0	√	0	0	√	0	√	0	0	0	0	√	0	√	√	√	√	√	0	√	√	√	0	0	0	√	√	√	0	0	0	0	0	√	0	0	0	0	0	0	√	0	0	0	0	√
BHB10-26_Bin_351	Desulfobacterota	0	0	0	√	0	0	√	0	√	0	0	0	0	√	0	√	0	0	√	√	0	√	√	√	0	0	0	√	√	√	0	0	√	0	0	√	0	0	0	0	0	0	√	0	0	0	0	√
BHB10-26_Bin_230	Desulfobacterota	0	0	0	0	0	0	√	0	0	√	0	0	0	√	0	0	√	0	0	0	0	√	√	√	0	0	0	0	√	√	0	0	0	0	0	0	√	0	0	0	0	0	√	0	0	0	0	0
M3-2_Bin_356	Desulfobacterota	0	0	0	0	0	0	0	0	0	0	0	0	0	√	0	√	√	√	√	0	√	0	√	√	√	0	0	√	√	0	0	0	√	0	0	√	0	0	0	0	0	0	√	0	0	0	0	0
M3-10_Bin_227	Desulfobacterota	0	0	0	√	0	0	√	0	√	√	0	0	0	√	0	0	√	√	√	0	√	0	√	√	0	0	0	√	√	0	√	√	√	0	0	√	0	0	0	0	0	0	√	0	0	0	0	0
M8-58_Bin_380	Desulfobacterota	0	0	0	0	0	0	√	0	√	0	0	0	0	√	0	√	0	0	√	√	0	√	√	√	0	0	0	√	0	0	√	0	√	0	0	√	√	0	√	0	0	0	√	0	0	0	0	√
M8-62_Bin_245	Desulfobacterota	0	0	0	√	0	0	√	0	√	0	0	0	0	√	0	0	0	0	0	0	0	0	√	√	0	0	0	√	√	0	√	√	0	0	0	0	0	0	√	0	0	0	√	0	0	0	0	0
M3-30_Bin_26	Desulfobacterota	0	√	0	√	0	0	0	0	0	0	0	0	0	√	0	√	√	√	0	√	√	√	√	√	0	0	0	0	√	0	√	√	√	0	0	√	√	0	√	√	0	0	0	0	0	0	0	√
M3-38_Bin_94	Desulfobacterota	0	0	0	√	0	0	√	0	√	√	0	0	0	√	0	√	√	0	√	0	0	√	√	√	0	0	0	0	√	√	√	0	√	0	0	√	√	0	0	0	0	0	√	0	0	0	0	√
M3-22_Bin_72	Desulfobacterota	0	0	0	√	0	0	√	0	0	√	0	0	0	√	0	0	√	0	0	0	0	√	√	√	0	√	0	√	√	0	√	√	0	0	0	√	0	0	0	0	0	0	√	0	0	0	0	0
M3-30_Bin_264	Desulfobacterota	0	0	0	0	0	0	√	0	√	0	0	0	0	√	0	0	√	0	√	√	√	√	√	√	0	0	0	0	√	0	√	√	0	0	0	√	√	0	0	0	0	0	√	0	0	0	0	√
M8-58_Bin_305	Desulfobacterota	0	0	0	√	0	0	√	0	√	0	0	0	0	√	0	√	0	0	√	√	0	0	√	√	0	0	0	√	√	0	√	√	√	0	0	√	0	0	0	0	0	0	√	0	0	0	0	√
BHB10-38_Bin_373	Desulfobacterota	0	0	0	√	0	0	√	0	√	0	0	0	0	√	0	√	0	0	√	√	0	√	√	√	0	0	0	√	√	√	0	0	√	0	0	√	0	0	0	0	0	0	√	0	0	0	0	√
M3-44_Bin_245	Desulfobacterota	0	0	0	√	0	0	√	0	√	√	0	0	0	√	0	0	√	√	√	√	√	0	√	√	√	0	0	√	√	0	√	√	√	0	0	√	0	0	0	0	0	0	√	0	0	0	0	0
M3-38_Bin_271	Desulfobacterota	0	0	0	√	0	0	√	0	√	√	0	0	0	√	0	0	√	√	√	√	√	0	√	√	√	0	0	√	√	0	√	√	√	0	0	√	0	0	0	0	0	0	√	0	0	0	0	0
M8-62_Bin_269	Desulfobacterota	0	0	0	√	0	0	√	0	√	√	0	0	0	√	0	0	√	√	√	√	√	0	√	√	√	0	0	√	√	0	√	√	√	0	0	√	0	0	0	0	0	0	√	0	0	0	0	0
M8-44_Bin_363	Desulfobacterota	0	0	0	0	0	0	0	0	0	0	0	0	0	√	0	0	0	√	√	√	√	0	√	√	√	0	0	0	√	0	√	√	√	0	0	√	0	0	0	0	0	0	√	0	0	0	0	0
M3-22_Bin_171	Desulfobacterota	0	0	0	0	0	0	0	0	√	√	0	0	0	√	0	0	√	0	√	0	√	√	√	√	0	0	0	√	√	0	√	√	√	0	0	√	0	0	0	0	0	0	√	0	0	0	0	0
M3-38_Bin_226	Desulfobacterota	0	0	0	0	0	0	√	0	√	0	0	0	0	√	0	0	0	√	0	√	0	0	√	√	0	0	0	√	√	0	√	√	√	0	0	√	0	0	√	0	0	0	√	0	0	0	0	0
BHB10-38_Bin_397	Desulfobacterota	0	0	0	0	0	0	0	0	0	0	0	0	0	0	0	0	0	√	√	√	√	0	√	0	0	0	0	√	√	0	√	√	0	0	0	√	0	0	√	√	0	0	√	0	0	0	0	√
M3-38_Bin_99	Desulfobacterota	0	0	0	0	0	√	0	0	0	0	0	0	0	√	0	0	0	√	√	√	√	0	√	0	0	0	0	√	√	0	√	√	√	0	0	√	0	0	√	0	0	0	√	0	0	0	0	√
M3-38_Bin_306	Elusimicrobiota	0	0	0	√	0	0	√	0	√	0	0	0	0	√	0	0	√	√	√	√	√	0	√	√	0	0	0	0	0	0	√	√	0	0	0	√	0	0	0	0	0	0	0	0	0	0	0	0
M3-2_Bin_85	Gemmatimonadota	0	0	0	√	0	0	√	0	√	√	0	0	0	√	0	√	0	√	√	√	√	√	√	√	0	0	0	√	√	0	0	0	√	0	0	√	0	0	0	0	0	0	√	0	0	0	0	0
M8-62_Bin_219	Hydrogenedentota	0	0	0	√	0	0	√	0	√	0	0	0	0	√	0	0	√	√	√	√	√	0	√	√	0	0	0	0	√	0	0	√	0	0	0	0	0	0	0	0	0	0	√	0	0	0	0	√
M8-58_Bin_265	Hydrogenedentota	0	0	0	√	0	0	√	0	√	0	0	0	0	√	0	0	√	√	√	√	√	0	√	0	0	0	0	0	√	0	√	√	0	0	0	0	0	0	0	0	0	0	0	0	0	0	0	√
M3-30_Bin_311	Myxococcota	0	0	0	√	0	0	√	0	0	0	0	0	0	√	0	0	√	√	0	√	√	0	√	0	0	0	0	0	0	√	0	0	0	0	0	0	√	0	0	0	0	0	√	0	0	0	0	0
M3-30_Bin_67	Nitrospirota	0	√	0	√	0	0	√	0	0	0	0	0	0	√	0	0	√	√	√	√	√	0	√	√	0	0	0	√	√	√	0	0	0	0	0	√	0	0	0	0	0	0	√	0	0	0	0	0
M8-58_Bin_401	Nitrospirota	0	√	0	√	0	0	0	0	0	√	0	0	0	√	0	0	√	√	√	√	√	0	√	0	0	0	0	0	√	√	0	0	0	0	0	√	0	0	0	0	0	0	0	0	0	0	0	0
M3-2_Bin_410	Nitrospirota	0	0	0	√	0	0	√	0	0	0	0	0	0	√	0	√	√	√	√	√	√	√	√	√	0	0	0	0	√	√	√	√	√	0	0	√	0	0	0	0	0	0	√	0	0	0	0	0
M3-30_Bin_365	Nitrospirota	0	√	0	√	0	0	√	0	0	0	0	0	0	√	0	0	√	√	√	√	√	0	√	0	0	0	0	0	√	√	0	0	0	0	0	√	0	0	0	0	0	0	0	0	0	0	0	0
M8-58_Bin_444	Nitrospirota	0	√	0	√	0	0	0	0	0	√	0	0	0	√	0	0	√	√	√	√	√	√	√	0	0	0	0	0	√	0	0	0	√	0	0	√	0	0	0	0	0	0	0	0	0	0	0	0
M3-44_Bin_210	Nitrospirota	0	√	0	√	0	0	√	0	0	0	0	0	0	√	0	√	√	√	√	√	√	0	√	0	0	0	0	0	√	√	0	0	√	0	0	√	0	0	0	0	0	0	0	0	0	0	0	0
M8-62_Bin_336	Nitrospirota	0	0	0	√	0	0	√	0	√	0	0	0	0	√	0	0	√	√	√	√	√	0	√	√	0	0	0	0	√	√	0	0	√	0	0	√	0	0	0	0	0	0	√	0	0	0	0	0
BHB10-26_Bin_287	Nitrospirota	0	√	0	√	0	0	√	0	0	0	0	0	0	√	0	0	√	√	√	√	√	0	√	√	0	0	0	0	√	√	0	0	0	0	0	√	0	0	0	0	0	0	√	0	0	0	0	0
BHB10-38_Bin_260	Nitrospirota	0	√	0	√	0	0	√	0	0	0	0	0	0	√	0	0	√	√	√	√	√	0	√	√	0	0	0	0	√	√	0	0	0	0	0	√	0	0	0	0	0	0	√	0	0	0	0	0
M3-10_Bin_289	Nitrospirota	0	√	0	√	0	0	√	0	0	0	0	0	0	√	0	0	√	√	√	√	√	0	√	√	0	0	0	0	√	√	0	0	0	0	0	√	0	0	0	0	0	0	√	0	0	0	0	0
M3-22_Bin_177	Nitrospirota	0	√	0	√	0	0	√	0	0	0	0	0	0	√	0	0	√	√	√	√	√	0	√	√	0	0	0	0	√	√	0	0	0	0	0	√	0	0	0	0	0	0	√	0	0	0	0	0
M3-30_Bin_173	Nitrospirota	0	√	0	√	0	0	√	0	0	0	0	0	0	√	0	0	√	√	√	√	√	0	√	√	0	0	0	0	√	√	0	0	0	0	0	√	0	0	0	0	0	0	√	0	0	0	0	0
M3-38_Bin_435	Nitrospirota	0	√	0	√	0	0	√	0	0	0	0	0	0	√	0	0	√	√	√	√	√	0	√	√	0	0	0	0	√	√	0	0	0	0	0	√	0	0	0	0	0	0	√	0	0	0	0	0
M3-44_Bin_340	Nitrospirota	0	√	0	√	0	0	√	0	0	0	0	0	0	√	0	0	√	√	√	√	√	0	√	√	0	0	0	0	√	√	0	0	0	0	0	√	0	0	0	0	0	0	√	0	0	0	0	0
M8-12_Bin_196	Nitrospirota	0	√	0	√	0	0	√	0	0	0	0	0	0	√	0	0	√	√	√	√	√	0	√	√	0	0	0	0	√	√	0	0	0	0	0	√	0	0	0	0	0	0	0	0	0	0	0	0
M8-32_Bin_255	Nitrospirota	0	√	0	√	0	0	√	0	0	0	0	0	0	√	0	0	√	√	√	√	√	0	√	√	0	0	0	0	√	√	0	0	0	0	0	√	0	0	0	0	0	0	√	0	0	0	0	0
M8-44_Bin_173	Nitrospirota	0	√	0	√	0	0	√	0	0	0	0	0	0	√	0	0	√	√	√	√	√	0	√	√	0	0	0	0	√	√	0	0	0	0	0	√	0	0	0	0	0	0	√	0	0	0	0	0
M8-58_Bin_443	Nitrospirota	0	√	0	√	0	0	√	0	0	0	0	0	0	√	0	0	√	√	√	√	√	0	√	√	0	0	0	0	√	√	0	0	0	0	0	√	0	0	0	0	0	0	√	0	0	0	0	0
M8-62_Bin_341	Nitrospirota	0	√	0	√	0	0	√	0	0	0	0	0	0	√	0	0	√	√	√	√	√	0	√	√	0	0	0	0	√	√	0	0	0	0	0	√	0	0	0	0	0	0	√	0	0	0	0	0
M8-62_Bin_178	Nitrospirota	0	√	0	√	0	0	√	0	0	0	0	0	0	√	0	√	√	√	√	√	√	0	√	0	0	0	0	0	√	√	0	0	√	0	0	√	0	0	0	0	0	0	√	0	0	0	0	0
M8-32_Bin_212	Nitrospirota	0	√	0	√	0	0	√	0	√	0	0	0	0	√	0	0	√	√	√	√	√	0	√	0	0	0	0	0	√	√	0	0	√	0	0	√	0	0	0	0	0	0	√	0	0	0	0	0
M3-38_Bin_230	Nitrospirota	0	√	0	√	0	0	√	0	√	0	0	0	0	√	0	0	√	√	√	√	√	0	√	0	0	0	0	0	√	√	0	0	√	0	0	√	0	0	0	0	0	0	√	0	0	0	0	0
M3-44_Bin_165	Nitrospirota	0	√	0	√	0	0	√	0	0	0	0	0	0	√	0	0	√	√	√	√	√	0	√	0	0	0	0	0	√	√	0	0	√	0	0	0	0	0	0	0	0	0	0	0	0	0	0	0
M8-58_Bin_429	Nitrospirota	0	√	0	√	0	0	√	0	√	0	0	0	0	√	0	0	√	√	√	√	√	0	√	√	0	0	0	0	√	√	0	0	√	0	0	√	0	0	0	0	0	0	√	0	0	0	0	0
M8-58_Bin_310	Nitrospirota	0	√	0	√	0	0	√	0	0	0	0	0	0	√	0	0	√	√	√	√	√	0	√	0	0	0	0	0	√	√	0	0	√	0	0	√	0	0	0	0	0	0	√	0	0	0	0	0
M3-2_Bin_349	Nitrospirota	√	√	√	√	0	0	√	√	√	0	0	0	0	√	0	0	√	√	√	√	√	√	√	√	0	0	0	0	√	√	0	0	√	0	0	√	0	0	0	0	0	0	√	0	0	0	0	0
M3-38_Bin_33	Nitrospirota	0	0	0	√	0	0	√	0	√	0	0	0	0	√	0	0	√	√	√	√	√	0	√	√	0	0	0	0	√	√	0	0	√	0	0	√	0	0	0	0	0	0	0	0	0	0	0	0
M8-62_Bin_36	Nitrospirota	0	√	0	√	0	0	√	0	0	0	0	0	0	√	0	0	√	√	√	√	√	0	√	0	0	0	0	0	√	√	0	0	√	0	0	0	0	0	0	0	0	0	0	0	0	0	0	0
M8-44_Bin_364	Nitrospirota	0	√	0	√	0	0	√	0	0	0	0	0	0	√	0	√	√	√	√	√	√	0	√	0	0	0	0	0	√	√	0	0	√	0	0	√	0	0	0	0	0	0	√	0	0	0	0	0
M3-30_Bin_87	Nitrospirota	0	0	0	√	0	0	√	0	√	0	0	0	0	√	0	0	√	√	√	√	√	0	√	√	0	0	0	0	√	√	0	0	√	0	0	√	0	0	0	0	0	0	√	0	0	0	0	0
M3-2_Bin_411	Nitrospirota	0	0	0	√	0	0	√	0	√	0	0	0	0	√	0	√	√	0	√	0	0	0	√	0	0	0	0	0	√	0	0	0	0	0	0	√	0	0	0	0	0	0	√	0	0	0	0	0
M3-10_Bin_185	Nitrospirota	0	√	0	√	0	0	√	0	0	0	0	0	0	√	0	0	√	0	0	√	√	0	√	0	0	0	0	0	√	√	0	0	√	0	0	0	0	0	0	0	0	0	√	0	0	0	0	0
M3-44_Bin_283	Nitrospirota	0	0	0	√	0	0	√	0	√	0	0	0	0	√	0	0	√	√	√	√	√	0	√	√	0	0	0	0	√	√	0	0	√	0	0	√	0	0	0	0	0	0	0	0	0	0	0	0
M8-58_Bin_176	Nitrospirota	0	√	0	√	0	0	√	0	√	0	0	0	0	√	0	0	√	√	√	√	√	0	√	√	0	0	0	0	√	0	0	0	√	0	0	√	0	0	0	0	0	0	√	0	0	0	0	0
M8-62_Bin_121	Nitrospirota	0	√	0	√	0	0	√	0	√	0	0	0	0	√	0	0	√	√	√	√	√	0	√	√	0	0	0	0	√	0	0	0	√	0	0	√	0	0	0	0	0	0	√	0	0	0	0	0
BHB10-26_Bin_396	Nitrospirota	0	0	0	√	0	0	√	0	√	0	0	0	0	√	0	0	√	√	√	√	√	0	√	√	0	0	0	0	√	√	0	0	√	0	0	√	0	0	0	0	0	0	√	0	0	0	0	0
M3-44_Bin_335	Nitrospirota	0	√	0	√	0	0	√	0	√	0	0	0	0	√	0	0	√	√	√	√	√	0	√	0	0	0	0	0	√	0	0	0	√	0	0	√	0	0	0	0	0	0	√	0	0	0	0	0
BHB10-38_Bin_256	Nitrospirota	0	0	0	√	0	0	√	0	√	0	0	0	0	√	0	0	√	√	√	√	√	0	√	√	0	0	0	0	√	√	0	0	√	0	0	√	0	0	0	0	0	0	√	0	0	0	0	0
M3-30_Bin_378	Nitrospirota	0	√	0	√	0	0	√	0	√	0	0	0	0	√	0	0	√	√	√	√	√	0	√	0	0	0	0	0	√	0	0	0	√	0	0	√	0	0	0	0	0	0	√	0	0	0	0	0
M8-32_Bin_111	Nitrospirota	0	√	0	√	0	0	√	0	√	0	0	0	0	√	0	0	√	√	√	√	√	0	√	√	0	0	0	0	√	0	0	0	√	0	0	√	0	0	0	0	0	0	√	0	0	0	0	0
M8-44_Bin_334	Nitrospirota	0	√	0	√	0	0	√	0	√	0	0	0	0	√	0	0	√	√	√	√	√	0	√	0	0	0	0	0	√	0	0	0	√	0	0	√	0	0	0	0	0	0	0	0	0	0	0	0
M3-30_Bin_342	Nitrospirota	0	√	0	√	0	0	√	0	0	0	0	0	0	√	0	0	√	√	√	√	√	0	√	√	0	0	0	0	√	0	0	0	√	0	0	√	0	0	0	0	0	0	√	0	0	0	0	0
M8-44_Bin_327	Nitrospirota	0	√	0	√	0	0	√	0	0	0	0	0	0	√	0	0	√	√	√	√	√	0	√	0	0	0	0	0	√	0	0	0	√	0	0	√	0	0	0	0	0	0	√	0	0	0	0	0
M8-58_Bin_348	Nitrospirota	0	0	0	√	0	0	√	0	0	0	0	0	0	√	0	0	√	√	√	√	√	0	√	0	0	0	0	0	√	0	0	0	√	0	0	√	0	0	0	0	0	0	0	0	0	0	0	0
M8-58_Bin_350	Nitrospirota	0	√	0	√	0	0	√	0	√	0	0	0	0	√	0	0	√	√	√	√	√	0	√	0	0	0	0	0	√	0	0	0	√	0	0	√	0	0	0	0	0	0	√	0	0	0	0	0
M8-62_Bin_339	Nitrospirota	0	√	0	√	0	0	√	0	0	0	0	0	0	√	0	0	√	√	√	√	√	0	√	0	0	0	0	0	√	0	0	0	√	0	0	√	0	0	0	0	0	0	√	0	0	0	0	0
M8-44_Bin_351	Nitrospirota	0	0	0	√	0	0	0	0	0	0	0	0	0	√	0	0	√	0	√	0	0	0	0	0	0	0	0	0	√	0	0	0	0	0	0	0	0	0	0	0	0	0	0	0	0	0	0	0
M3-44_Bin_178	Nitrospirota	0	√	0	√	0	0	√	0	0	0	0	0	0	√	0	0	√	√	√	√	√	√	√	√	0	0	0	√	√	0	0	0	√	0	0	0	0	0	0	0	0	0	0	0	0	0	0	0
M3-22_Bin_265	Nitrospirota	0	0	0	√	0	0	√	0	√	0	0	0	0	0	0	0	√	√	√	√	√	0	0	0	0	0	0	0	√	0	0	0	√	0	0	√	0	0	0	0	0	0	0	0	0	0	0	0
M3-10_Bin_225	Nitrospirota	0	√	0	√	0	0	√	0	√	0	0	0	0	√	0	0	√	√	√	√	√	0	√	√	0	0	0	0	√	√	0	0	√	0	0	√	0	0	0	0	0	0	√	0	0	0	0	0
M8-12_Bin_190	Nitrospirota	0	0	0	√	0	0	√	0	√	0	0	0	0	√	0	0	√	0	0	√	0	0	√	√	0	0	0	0	√	0	0	0	√	0	0	√	0	0	0	0	0	0	0	0	0	0	0	0
M8-58_Bin_400	Nitrospirota	0	√	0	√	0	0	√	0	0	0	0	0	0	√	0	0	√	√	√	√	√	0	√	0	0	0	0	0	√	√	0	0	√	0	0	0	0	0	0	0	0	0	0	0	0	0	0	0
M8-62_Bin_347	Nitrospirota	0	√	0	√	0	0	√	0	√	0	0	0	0	√	0	0	√	√	√	√	√	0	√	√	0	0	0	0	√	√	0	0	√	0	0	√	0	0	0	0	0	0	√	0	0	0	0	0
M3-30_Bin_51	Nitrospirota	0	√	0	√	0	0	√	0	√	0	0	0	0	√	0	0	√	√	√	√	√	0	√	√	0	0	0	0	√	√	0	0	√	0	0	√	0	0	0	0	0	0	√	0	0	0	0	0
BHB10-26_Bin_383	Nitrospirota	0	√	0	√	0	0	√	0	√	0	0	0	0	√	0	0	√	√	√	√	√	0	√	0	0	0	0	0	√	√	0	0	√	0	0	√	0	0	0	0	0	0	√	0	0	0	0	0
BHB10-38_Bin_315	Nitrospirota	0	√	0	√	0	0	√	0	√	0	0	0	0	√	0	0	√	√	√	√	√	0	√	0	0	0	0	0	√	√	0	0	√	0	0	√	0	0	0	0	0	0	√	0	0	0	0	0
M3-22_Bin_163	Nitrospirota	0	√	0	√	0	0	√	0	√	0	0	0	0	√	0	0	√	√	√	√	√	0	√	0	0	0	0	0	√	√	0	0	√	0	0	√	0	0	0	0	0	0	√	0	0	0	0	0
M3-44_Bin_174	Nitrospirota	0	√	0	√	0	0	√	0	0	0	0	0	0	√	0	0	√	√	√	√	√	0	√	0	0	0	0	0	√	√	0	0	√	0	0	0	0	0	0	0	0	0	0	0	0	0	0	0
M8-44_Bin_234	Nitrospirota	0	√	0	√	0	0	√	0	√	0	0	0	0	√	0	0	√	√	√	√	√	0	√	√	0	0	0	0	√	√	0	0	√	0	0	√	0	0	0	0	0	0	√	0	0	0	0	0
M8-62_Bin_240	Nitrospirota	0	√	0	0	0	0	0	0	0	0	0	0	0	√	0	0	0	√	√	√	√	0	√	0	0	0	0	0	√	√	0	0	√	0	0	0	0	0	0	0	0	0	0	0	0	0	0	0
M3-38_Bin_334	Nitrospirota	0	√	0	√	0	0	√	0	0	0	0	0	0	√	0	0	√	√	√	√	√	0	√	0	0	0	0	0	0	√	0	0	0	0	0	√	0	0	0	0	0	0	0	0	0	0	0	0
M8-58_Bin_192	Nitrospirota	0	√	0	√	0	0	√	0	0	0	0	0	0	√	0	0	√	√	√	√	√	0	√	0	0	0	0	0	√	0	0	0	√	0	0	0	0	0	0	0	0	0	0	0	0	0	0	0
M8-58_Bin_442	Nitrospirota	0	√	0	√	0	0	√	0	0	0	0	0	0	√	0	0	√	√	√	√	√	0	√	0	0	0	0	0	√	0	0	0	√	0	0	0	0	0	0	0	0	0	0	0	0	0	0	0
M3-10_Bin_147	Nitrospirota	0	√	0	√	0	0	√	0	√	√	0	0	0	√	0	0	√	√	√	√	√	0	√	0	0	0	0	0	√	0	0	0	0	0	0	0	0	0	0	0	0	0	0	0	0	0	0	0
M3-44_Bin_301	Planctomycetota	0	0	0	0	0	0	0	0	0	0	0	0	0	√	0	0	√	√	√	√	√	0	0	0	0	0	0	0	0	0	0	0	0	0	0	0	0	0	0	0	0	0	0	0	0	0	0	0
M3-38_Bin_142	Planctomycetota	0	0	0	0	0	0	√	0	√	0	0	0	0	√	0	0	√	0	0	0	0	√	√	0	0	0	0	0	0	0	√	√	0	0	0	0	0	0	0	0	0	0	0	0	0	0	0	0
M3-44_Bin_140	Planctomycetota	0	0	0	0	0	0	√	0	√	0	0	0	0	0	0	0	√	0	0	0	0	√	√	0	0	0	0	0	0	0	0	√	0	0	0	0	0	0	0	0	0	0	0	0	0	0	0	0
M8-62_Bin_103	Planctomycetota	0	0	0	0	0	0	√	0	√	0	0	0	0	√	0	0	√	0	0	0	0	√	√	0	0	0	0	0	√	0	√	√	√	0	0	√	0	0	0	0	0	0	√	0	0	0	0	0
M8-44_Bin_157	Planctomycetota	0	0	0	0	0	0	√	0	√	0	0	0	0	√	0	0	√	0	0	0	0	√	√	√	0	0	0	0	√	0	0	0	√	0	0	√	0	0	0	0	0	0	√	0	0	0	0	0
M8-44_Bin_337	Planctomycetota	0	0	0	0	0	0	√	0	√	0	0	0	0	√	0	0	√	0	0	0	0	√	√	0	0	0	0	0	0	0	√	√	0	0	0	0	0	0	0	0	0	0	0	0	0	0	0	0
M8-62_Bin_118	Planctomycetota	0	0	0	0	0	0	√	0	√	0	0	0	0	0	0	0	0	0	0	0	0	√	√	0	0	0	0	0	0	0	√	√	0	0	0	0	0	0	0	0	0	0	0	0	0	0	0	0
M8-58_Bin_16	Planctomycetota	0	0	0	0	0	0	0	0	√	0	0	0	0	√	0	0	√	0	0	0	0	√	√	0	0	0	0	0	0	0	√	√	0	0	0	0	0	0	0	0	0	0	0	0	0	0	0	0
M8-32_Bin_115	Planctomycetota	0	0	0	0	0	0	√	0	√	0	0	0	0	√	0	0	0	0	0	0	0	√	√	√	0	0	0	0	√	0	√	√	√	0	0	√	0	0	0	0	0	0	√	0	0	0	0	0
M3-38_Bin_113	Planctomycetota	0	0	0	0	0	0	√	0	√	0	0	0	0	√	0	0	√	0	0	0	0	√	√	√	0	0	0	0	√	0	0	0	0	0	0	0	0	0	0	0	0	0	0	0	0	0	0	0
M3-44_Bin_90	Planctomycetota	0	0	0	0	0	0	√	0	√	0	0	0	0	√	0	0	√	0	0	0	0	√	√	√	0	0	0	0	√	0	√	0	0	0	0	0	0	0	0	0	0	0	0	0	0	0	0	0
M3-30_Bin_4	Planctomycetota	0	0	0	0	0	0	√	0	√	0	0	0	0	√	0	0	√	0	0	0	0	√	√	√	0	0	0	0	√	0	√	√	√	0	0	√	0	0	0	0	0	0	√	0	0	0	0	0
M3-38_Bin_32	Planctomycetota	0	0	0	0	0	0	0	0	√	0	0	0	0	√	0	0	√	0	0	0	0	√	0	√	0	0	0	0	√	0	0	0	√	0	0	√	0	0	0	0	0	0	√	0	0	0	0	0
M8-58_Bin_136	Planctomycetota	0	0	0	0	0	0	√	0	√	0	0	0	0	√	0	0	√	0	0	0	0	√	√	√	0	0	0	0	0	0	0	0	√	0	0	√	0	0	0	0	0	0	√	0	0	0	0	0
M8-58_Bin_15	Planctomycetota	0	0	0	0	0	0	√	0	√	0	0	0	0	√	0	0	√	0	0	0	0	0	0	√	0	0	0	0	0	0	√	√	0	0	0	0	0	0	0	0	0	0	0	0	0	0	0	0
M8-62_Bin_167	Planctomycetota	0	0	0	√	0	0	√	0	0	0	0	0	0	√	0	0	√	√	√	√	√	0	√	0	0	0	0	0	√	0	√	√	0	0	0	√	0	0	0	0	0	0	√	0	0	0	0	0
M8-44_Bin_329	Planctomycetota	0	0	0	√	0	0	√	0	0	0	0	0	0	√	0	0	√	√	√	0	0	0	√	0	0	0	0	0	√	0	√	√	0	0	0	√	0	0	0	0	0	0	√	0	0	0	0	0
BHB10-38_Bin_223	Planctomycetota	0	0	0	0	0	0	√	0	0	0	0	0	0	√	0	0	√	√	√	√	√	√	√	0	0	0	0	0	0	0	√	0	0	0	0	0	0	0	0	0	0	0	0	0	0	0	0	0
M8-32_Bin_215	Planctomycetota	0	0	0	0	0	0	√	0	√	0	0	0	0	√	0	0	√	0	0	0	0	√	0	√	0	0	0	0	√	0	0	0	0	0	0	√	0	0	0	0	0	0	0	0	0	0	0	0
M3-44_Bin_270	Planctomycetota	0	0	0	√	0	0	√	0	0	0	0	0	0	√	0	0	√	√	√	√	√	0	√	0	0	0	0	0	√	0	√	√	0	0	0	√	0	0	0	0	0	0	√	0	0	0	0	0
M8-58_Bin_203	Planctomycetota	0	0	0	√	0	0	√	0	0	0	0	0	0	√	0	0	√	√	√	√	√	0	√	0	0	0	0	0	√	0	√	√	0	0	0	√	0	0	0	0	0	0	√	0	0	0	0	0
M3-44_Bin_36	Poribacteria	0	0	0	√	0	0	√	0	√	0	0	0	0	√	0	√	√	√	√	√	√	√	0	0	0	0	0	0	0	0	0	0	0	0	0	√	0	0	0	0	0	0	0	0	0	0	0	0
BHB10-2_Bin_456	Proteobacteria	0	0	0	√	0	0	√	√	0	0	0	0	0	√	0	√	√	√	√	√	0	√	0	√	√	0	0	0	√	0	0	0	√	0	0	√	0	0	0	0	0	0	√	0	0	0	0	0
BHB10-2_Bin_118	Proteobacteria	0	0	0	√	0	0	√	√	0	0	0	0	0	√	0	√	√	0	0	0	0	√	0	√	√	0	0	0	√	0	0	0	√	0	0	√	√	0	0	0	0	0	√	0	0	0	0	√
BHB10-2_Bin_70	Proteobacteria	0	0	0	√	0	√	√	√	√	√	0	0	0	√	0	√	√	√	√	√	√	√	√	√	0	0	0	0	√	√	√	0	√	0	0	√	√	0	0	0	0	0	√	0	0	0	0	√
M3-44_Bin_356	Spirochaetota	0	√	0	√	0	√	√	0	√	0	0	0	0	√	0	0	√	0	0	0	0	√	√	√	0	0	0	√	√	0	0	0	√	0	0	√	0	0	0	0	0	0	√	0	0	0	0	0
BHB10-38_Bin_226	Spirochaetota	0	√	0	√	0	√	√	0	√	0	0	0	0	√	0	0	√	0	0	0	0	√	√	√	0	0	0	√	√	0	0	0	√	0	0	√	0	0	0	0	0	0	0	0	0	0	0	0
M3-44_Bin_415	Spirochaetota	0	0	0	√	0	√	√	0	√	0	0	0	0	√	0	0	√	0	0	0	0	√	√	0	0	0	0	√	0	0	0	0	0	0	0	√	0	0	0	0	0	0	0	0	0	0	0	0
M3-38_Bin_91	Spirochaetota	0	0	0	√	0	0	√	0	√	0	0	0	0	√	0	√	√	√	√	√	√	√	√	0	0	0	0	0	√	0	0	0	√	0	0	√	0	0	0	0	0	0	√	0	0	0	0	0
M3-44_Bin_421	Spirochaetota	0	0	0	√	0	0	√	0	√	√	0	0	0	√	0	0	√	0	0	0	0	√	√	0	0	0	0	0	√	0	0	0	√	0	0	√	0	0	0	0	0	0	√	0	0	0	0	0
M3-44_Bin_419	Spirochaetota	0	0	0	√	0	√	√	0	√	0	0	0	0	√	0	√	√	0	0	0	0	0	√	0	0	0	0	0	√	0	0	0	√	0	0	√	0	0	0	0	0	0	√	0	0	0	0	0
M3-30_Bin_98	Spirochaetota	0	0	0	√	0	0	√	0	√	0	0	0	0	√	0	0	√	√	√	√	√	√	√	√	0	0	0	0	√	√	0	0	√	0	0	√	√	0	0	0	0	0	√	0	0	0	0	0
M8-44_Bin_335	Spirochaetota	0	0	0	√	0	√	√	0	√	0	0	0	0	√	0	0	√	0	0	0	0	√	√	√	0	0	0	√	√	0	0	0	√	0	0	√	0	0	0	0	0	0	√	0	0	0	0	0
M3-38_Bin_205	Spirochaetota	0	√	0	√	0	√	√	0	√	0	0	0	0	√	0	0	√	0	0	0	0	√	√	√	0	0	0	√	√	0	0	0	√	0	0	√	0	0	0	0	0	0	√	0	0	0	0	0
M3-30_Bin_253	Spirochaetota	0	0	0	√	0	√	√	0	√	0	0	0	0	√	0	0	√	0	0	0	0	√	√	0	0	0	0	√	√	0	0	0	√	0	0	√	0	0	0	0	0	0	√	0	0	0	0	0
M3-38_Bin_188	Spirochaetota	0	0	0	√	0	√	√	0	√	0	0	0	0	√	0	0	√	0	0	0	0	√	√	0	0	0	0	√	√	0	0	0	√	0	0	√	0	0	0	0	0	0	√	0	0	0	0	0
M3-44_Bin_284	Spirochaetota	0	0	0	√	0	√	√	0	√	0	0	0	0	√	0	0	√	0	0	0	0	√	√	0	0	0	0	√	√	0	0	0	√	0	0	√	0	0	0	0	0	0	√	0	0	0	0	0
M8-58_Bin_217	Spirochaetota	0	0	0	√	0	√	√	0	√	0	0	0	0	√	0	0	√	0	0	0	0	√	√	0	0	0	0	√	√	0	0	0	√	0	0	√	0	0	0	0	0	0	√	0	0	0	0	0
M8-62_Bin_85	Spirochaetota	0	0	0	√	0	√	√	0	√	0	0	0	0	√	0	0	√	0	0	0	0	√	√	0	0	0	0	√	√	0	0	0	√	0	0	√	0	0	0	0	0	0	√	0	0	0	0	0
M3-44_Bin_157	Thermoplasmatota	0	√	0	√	0	0	0	0	√	√	0	0	0	√	0	√	0	√	√	√	0	0	0	√	0	0	√	√	0	0	√	√	0	0	0	√	0	0	0	√	0	0	√	0	0	0	0	√
BHB10-26_Bin_181	Thermoplasmatota	0	0	0	√	0	√	0	0	0	0	0	0	0	√	0	√	0	√	0	√	√	0	0	√	0	0	0	0	0	0	√	√	0	0	0	√	0	0	0	0	0	0	√	0	0	0	0	√
BHB10-26_Bin_278	Thermoplasmatota	0	0	0	√	0	0	0	0	√	√	0	0	0	√	0	√	0	√	√	√	0	0	0	√	0	0	√	√	0	0	√	√	0	0	0	√	0	0	0	0	0	0	0	0	0	0	0	√
M3-30_Bin_242	Asgardarchaeota	0	0	0	√	0	0	√	0	0	0	0	0	0	√	0	√	0	√	√	0	√	0	√	0	0	0	0	0	0	0	√	0	√	0	0	√	0	0	√	√	0	0	√	0	0	0	0	√
M3-38_Bin_207	Asgardarchaeota	0	0	0	√	0	0	√	0	0	0	0	0	0	√	0	√	0	√	√	√	√	0	√	0	0	0	0	0	0	0	√	0	√	0	0	√	0	0	√	√	0	0	√	0	0	0	0	√
M8-62_Bin_321	Asgardarchaeota	0	0	0	√	0	0	√	0	0	0	0	0	0	0	0	√	0	√	√	√	√	0	√	0	0	0	0	0	0	0	0	0	√	0	0	√	0	0	√	√	0	0	√	0	0	0	0	√
M3-44_Bin_429	Asgardarchaeota	0	0	0	√	0	0	√	0	0	0	0	0	0	√	0	√	0	√	√	√	√	0	√	0	0	0	0	0	0	0	√	0	√	0	0	√	0	0	√	√	0	0	√	0	0	0	0	√
M8-44_Bin_202	Asgardarchaeota	0	0	0	√	0	0	√	0	0	0	0	0	0	√	0	0	0	√	√	√	√	0	√	0	0	0	0	0	0	0	√	0	√	0	0	√	0	0	√	√	0	0	√	0	0	0	0	0
M8-58_Bin_88	Asgardarchaeota	0	0	0	√	0	0	√	0	0	√	0	0	0	√	0	√	0	√	√	√	√	0	√	0	0	0	0	0	0	0	√	0	√	0	0	√	0	0	√	√	0	0	0	0	0	0	0	√
M3-30_Bin_73	Asgardarchaeota	0	0	0	√	0	0	√	0	0	√	0	0	0	√	0	√	0	√	√	0	√	0	√	0	0	0	0	0	0	0	√	0	√	0	0	√	0	0	√	√	0	0	√	0	0	0	0	√
BHB10-26_Bin_319	Asgardarchaeota	0	0	0	√	0	0	0	0	0	√	0	0	0	√	0	√	0	√	√	0	√	0	√	0	0	0	0	0	0	0	√	0	√	0	0	√	0	0	√	√	0	0	0	0	0	0	0	√
M8-32_Bin_163	Asgardarchaeota	0	0	0	√	0	0	√	0	0	0	0	0	0	√	0	√	0	√	√	√	√	0	√	0	0	0	0	0	0	0	√	0	√	0	0	√	0	0	√	√	0	0	√	0	0	0	0	0
BHB10-38_Bin_74	Asgardarchaeota	0	0	0	√	0	0	0	0	0	√	0	0	0	√	0	√	0	√	√	0	√	0	√	0	0	0	0	0	0	0	√	0	√	0	0	√	0	0	√	√	0	0	√	0	0	0	0	√
M3-44_Bin_361	Asgardarchaeota	0	0	0	√	0	0	√	0	0	0	0	0	0	√	0	√	0	√	√	√	√	0	√	0	0	0	0	0	0	0	√	0	√	0	0	√	0	0	0	√	0	0	0	0	0	0	0	0
M8-58_Bin_177	Asgardarchaeota	0	0	0	√	0	0	√	0	0	0	√	0	0	√	0	√	√	√	√	√	√	0	√	√	0	0	0	0	0	0	√	0	√	0	0	√	0	0	√	0	0	0	√	0	0	0	0	0
M8-62_Bin_124	Asgardarchaeota	0	0	0	√	0	0	√	0	0	0	0	0	0	√	0	√	0	√	√	√	√	0	√	√	0	0	0	√	0	0	√	0	√	0	0	√	0	0	√	√	0	0	√	0	0	0	0	0
M8-44_Bin_154	Asgardarchaeota	0	0	0	√	0	0	√	0	0	0	0	0	0	√	0	√	0	√	√	0	√	0	√	0	0	0	0	0	0	0	√	0	√	0	0	√	0	0	√	√	0	0	√	0	0	0	0	√
BHB10-38_Bin_149	Asgardarchaeota	0	0	0	√	0	0	√	0	0	0	0	0	0	√	0	√	0	√	√	0	√	0	√	0	0	0	0	0	0	0	√	0	√	0	0	√	0	0	√	√	0	0	√	0	0	0	0	√
M3-30_Bin_136	Asgardarchaeota	0	0	0	√	0	0	√	0	0	0	0	0	0	√	0	√	0	√	√	√	√	0	√	0	0	0	0	0	0	0	√	0	√	0	0	√	0	0	√	√	0	0	0	0	0	0	0	0
M3-38_Bin_335	Asgardarchaeota	0	0	0	√	0	0	√	0	0	0	0	0	0	√	0	√	0	√	√	√	√	0	0	0	0	0	0	0	0	0	√	0	√	0	0	√	0	0	0	√	0	0	0	0	0	0	0	0
M3-38_Bin_423	Asgardarchaeota	0	0	0	√	0	0	√	0	0	0	0	0	0	√	0	0	0	√	√	√	√	0	√	0	0	0	0	0	0	0	√	0	√	0	0	√	0	0	√	√	0	0	√	0	0	0	0	0
M3-44_Bin_122	Asgardarchaeota	0	0	0	√	0	0	√	0	0	0	0	0	0	√	0	√	0	√	√	√	√	0	√	0	0	0	0	0	0	0	√	0	√	0	0	√	0	0	√	√	0	0	√	0	0	0	0	0
M8-32_Bin_264	Asgardarchaeota	0	0	0	√	0	0	√	0	0	0	0	0	0	√	0	√	0	√	√	√	√	0	√	0	0	0	0	0	0	0	√	0	√	0	0	√	0	0	√	√	0	0	0	0	0	0	0	0
M8-44_Bin_219	Asgardarchaeota	0	0	0	√	0	0	√	0	0	0	0	0	0	√	0	0	0	√	√	√	√	0	√	0	0	0	0	0	0	0	√	0	√	0	0	√	0	0	√	√	0	0	√	0	0	0	0	0
M8-58_Bin_146	Asgardarchaeota	0	0	0	√	0	0	√	0	0	0	0	0	0	√	0	√	0	√	√	√	√	0	√	0	0	0	0	0	0	0	√	0	√	0	0	√	0	0	√	√	0	0	√	0	0	0	0	0
M8-58_Bin_368	Asgardarchaeota	0	0	0	√	0	0	√	0	0	0	0	0	0	√	0	√	0	√	√	√	√	0	√	0	0	0	0	0	0	0	√	0	√	0	0	√	0	0	√	√	0	0	√	0	0	0	0	√
M8-62_Bin_136	Asgardarchaeota	0	0	0	√	0	0	0	0	0	0	0	0	0	√	0	√	0	√	√	0	√	0	√	0	0	0	0	0	0	0	√	0	√	0	0	√	0	0	√	√	0	0	√	0	0	0	0	√
M8-62_Bin_151	Asgardarchaeota	0	0	0	√	0	0	√	0	0	0	0	0	0	√	0	√	0	√	√	√	√	0	√	0	0	0	0	0	0	0	√	√	√	0	0	√	0	0	√	√	0	0	0	0	0	0	0	0
M8-62_Bin_310	Asgardarchaeota	0	0	0	√	0	0	√	0	0	0	0	0	0	√	0	√	0	√	√	√	√	0	√	0	0	0	0	0	0	0	√	0	√	0	0	√	0	0	√	√	0	0	√	0	0	0	0	√
M8-62_Bin_65	Asgardarchaeota	0	√	0	√	0	0	√	0	0	√	0	0	0	√	0	√	0	√	√	√	0	0	√	0	0	0	0	0	0	0	√	0	√	0	0	√	0	0	√	√	0	0	√	0	0	0	0	√
M3-38_Bin_151	Asgardarchaeota	0	0	0	√	0	0	√	0	0	0	0	0	0	√	0	√	0	√	√	0	√	0	√	0	0	0	0	0	0	0	√	0	√	0	0	√	0	0	√	√	0	0	√	0	0	0	0	√
M3-44_Bin_309	Asgardarchaeota	0	0	0	√	0	0	√	0	0	0	0	0	0	√	0	√	0	√	√	0	√	0	√	0	0	0	0	0	0	0	√	0	√	0	0	√	0	0	√	√	0	0	√	0	0	0	0	√
M3-44_Bin_221	Asgardarchaeota	0	0	0	√	0	0	√	0	0	0	0	0	0	√	0	√	0	√	√	0	√	0	√	0	0	0	0	0	0	0	√	0	√	0	0	√	0	0	√	√	0	0	√	0	0	0	0	√
M3-30_Bin_238	Asgardarchaeota	0	0	0	√	0	0	√	0	0	0	0	0	0	√	0	√	0	√	√	0	√	0	√	0	0	0	0	0	0	0	√	0	√	0	0	√	0	√	√	√	0	0	√	0	0	0	0	√
M3-38_Bin_107	Asgardarchaeota	0	0	0	√	0	0	√	0	0	0	0	0	0	√	0	√	0	√	√	0	√	0	√	0	0	0	0	0	0	0	√	0	√	0	0	√	0	0	√	√	0	0	√	0	0	0	0	√
M8-62_Bin_273	Asgardarchaeota	0	0	0	√	0	0	√	0	0	0	0	0	0	√	0	√	0	√	√	√	√	0	√	√	0	0	0	0	0	0	√	0	√	0	0	√	0	0	√	√	0	0	√	0	0	0	0	√
M8-44_Bin_242	Asgardarchaeota	0	0	0	√	0	0	√	0	0	0	0	0	0	√	0	√	0	√	√	√	√	0	√	0	0	0	0	0	0	0	√	0	√	0	0	√	0	0	√	√	0	0	√	0	0	0	0	0
M8-62_Bin_80	Asgardarchaeota	0	0	0	√	0	0	√	0	0	0	0	0	0	0	0	√	0	√	√	0	√	0	0	√	0	0	0	0	0	0	√	0	0	0	0	0	0	0	√	√	0	0	√	0	0	0	0	√
BHB10-26_Bin_165	Asgardarchaeota	0	0	0	√	0	0	√	0	0	0	0	0	0	√	0	√	0	√	√	0	√	0	√	0	0	0	0	0	0	0	0	0	0	0	0	0	0	0	√	√	0	0	√	0	0	0	0	√
M8-62_Bin_303	Asgardarchaeota	0	0	0	√	0	0	0	0	0	0	0	0	0	√	0	√	0	√	√	0	√	0	0	0	0	0	0	0	0	0	0	0	√	0	0	√	0	0	0	√	0	0	√	0	0	0	0	0
M3-30_Bin_42	Asgardarchaeota	0	√	0	0	0	√	√	0	√	0	0	0	0	0	0	√	√	√	√	√	√	0	√	√	0	0	0	0	0	0	0	0	√	0	0	√	0	0	0	0	0	0	√	0	0	0	0	√
M8-58_Bin_135	Asgardarchaeota	0	0	0	√	0	0	√	0	0	0	0	0	0	√	0	√	0	√	√	0	√	0	√	0	0	0	0	0	0	0	√	0	√	0	0	√	0	0	√	√	0	0	√	0	0	0	0	√
M3-38_Bin_382	Asgardarchaeota	0	0	0	√	0	0	√	0	0	0	0	0	0	0	0	√	0	√	√	√	√	0	√	0	0	0	0	0	0	0	0	0	0	0	0	0	0	0	0	0	0	0	0	0	0	0	0	√
M8-44_Bin_141	Asgardarchaeota	0	0	0	√	0	0	0	0	0	√	0	0	0	√	0	√	0	√	√	0	√	0	√	0	0	0	0	0	0	0	√	0	√	0	0	√	0	0	√	√	0	0	√	0	0	0	0	√
M8-58_Bin_410	Asgardarchaeota	0	0	0	0	0	0	0	0	0	0	0	0	0	√	0	√	0	√	√	√	√	0	√	0	0	0	0	0	0	0	0	0	0	0	0	0	0	0	0	0	0	0	√	0	0	0	0	√
M3-38_Bin_455	Asgardarchaeota	0	√	0	0	0	√	0	0	√	0	0	0	0	0	0	√	√	√	√	√	√	0	√	√	0	0	0	0	0	0	√	0	√	0	0	√	0	0	0	0	0	0	√	0	0	0	0	√
M8-44_Bin_342	Asgardarchaeota	0	0	0	√	0	0	0	0	0	0	0	0	0	√	0	√	0	√	√	√	√	0	√	0	0	0	0	0	0	0	√	0	√	0	0	√	0	0	√	√	0	0	√	0	0	0	0	√
BHB10-26_Bin_322	Asgardarchaeota	0	√	0	√	0	√	√	0	0	0	0	0	0	0	0	√	√	√	√	√	√	0	√	√	0	0	0	0	0	0	√	0	√	0	0	0	0	0	0	0	0	0	√	0	0	0	0	0
BHB10-38_Bin_270	Asgardarchaeota	0	√	0	√	0	0	√	0	0	0	0	0	0	0	0	0	0	√	√	√	√	0	√	√	√	0	0	0	0	0	0	0	√	0	0	√	0	0	0	0	0	0	√	0	0	0	0	√
BHB10-38_Bin_38	Asgardarchaeota	0	√	0	√	0	0	√	0	√	0	0	0	0	0	0	√	0	√	√	√	√	0	√	√	√	0	0	0	0	0	√	√	√	0	0	√	0	0	0	0	0	0	√	0	0	0	0	√
M8-62_Bin_8	Asgardarchaeota	0	√	0	√	0	0	0	0	√	0	0	0	0	0	0	0	0	0	√	√	√	0	0	√	√	0	0	0	0	0	0	0	√	0	0	0	0	0	0	√	0	0	√	0	0	0	0	√
M3-38_Bin_337	Asgardarchaeota	0	√	0	√	0	0	√	0	0	0	0	0	0	0	0	√	0	√	√	√	√	0	√	√	√	0	0	0	0	0	0	0	√	0	0	√	0	0	0	√	0	0	√	0	0	0	0	√
M3-44_Bin_237	Asgardarchaeota	0	0	0	√	0	0	√	0	0	0	0	0	0	√	0	√	0	√	√	√	√	0	√	0	0	0	0	0	0	0	√	0	0	0	0	√	0	0	√	√	0	0	√	0	0	0	0	√
M8-58_Bin_307	Asgardarchaeota	0	√	0	√	0	0	√	0	0	0	0	0	0	0	0	√	0	√	√	√	√	0	√	√	√	0	0	0	0	0	0	0	√	0	0	√	0	0	0	0	0	0	√	0	0	0	0	√
M8-58_Bin_56	Asgardarchaeota	0	0	0	0	0	0	√	0	0	0	0	0	0	0	0	0	0	√	√	0	√	0	0	0	0	0	0	0	0	0	√	0	0	0	0	√	0	0	√	√	0	0	√	0	0	0	0	√
M8-62_Bin_112	Asgardarchaeota	0	√	0	√	0	0	√	0	0	0	0	0	0	0	0	√	0	√	√	√	√	0	√	√	√	0	0	0	0	0	0	0	√	0	0	√	0	0	0	0	0	0	√	0	0	0	0	√
M8-62_Bin_113	Asgardarchaeota	0	√	0	√	0	0	√	0	0	0	0	0	0	√	0	√	0	√	√	√	√	0	√	√	√	0	0	0	0	0	0	0	√	0	0	√	0	0	0	0	0	0	√	0	0	0	0	√
M3-38_Bin_376	Asgardarchaeota	0	0	0	√	0	0	0	0	0	√	0	0	0	√	0	√	0	√	√	0	√	0	√	0	0	0	0	0	0	0	0	0	√	0	0	√	0	0	0	√	0	0	0	0	0	0	0	√
M3-38_Bin_171	Asgardarchaeota	0	0	0	√	0	0	√	0	0	0	0	0	0	√	0	√	0	√	√	0	√	0	√	0	0	0	0	0	0	0	√	0	√	0	0	√	0	0	√	√	0	0	√	0	0	0	0	√
M3-38_Bin_352	Asgardarchaeota	0	√	0	0	0	0	√	0	0	0	0	0	0	0	0	√	0	0	√	0	√	0	√	√	0	0	0	0	0	0	0	0	√	0	0	0	0	0	0	0	0	0	√	0	0	0	0	√
M3-38_Bin_97	Asgardarchaeota	0	0	0	√	0	0	√	0	0	0	0	0	0	√	0	√	0	√	√	0	√	0	√	0	0	0	0	0	0	0	√	0	0	0	0	√	0	0	√	√	0	0	√	0	0	0	0	√
M8-58_Bin_189	Asgardarchaeota	0	0	0	√	0	0	0	0	0	0	0	0	0	√	0	√	0	√	√	0	√	0	√	√	0	0	0	0	0	0	√	0	√	0	0	√	0	0	√	√	0	0	0	0	0	0	0	√
M8-58_Bin_354	Asgardarchaeota	0	√	0	√	0	0	√	0	√	0	0	0	0	√	0	√	0	√	√	√	√	0	√	√	√	0	√	0	0	0	0	0	√	0	0	0	0	0	0	0	0	0	√	0	0	0	0	√
M8-62_Bin_377	Asgardarchaeota	0	√	0	√	0	0	√	0	√	0	0	0	0	√	0	√	0	√	√	√	√	0	√	√	√	0	√	0	0	0	0	0	√	0	0	√	0	0	0	0	0	0	√	0	0	0	0	√
BHB10-2_Bin_27	Chloroflexota	0	√	0	√	0	√	√	0	√	√	√	0	0	√	0	√	√	√	√	√	√	√	√	√	0	0	0	√	√	√	0	0	√	0	0	√	0	0	0	0	0	0	√	0	0	0	0	√
BHB10-2_Bin_156	Desulfobacterota	0	0	0	√	0	0	√	√	√	√	√	0	0	√	0	√	0	√	√	√	0	√	√	√	0	√	0	√	√	√	0	0	√	0	0	√	√	0	0	0	0	0	√	0	0	0	0	√
M8-62_Bin_224	Hydrothermarchaeota	0	√	0	√	0	0	√	0	0	√	0	0	0	√	0	0	0	√	√	√	√	0	0	√	0	0	√	√	0	0	0	0	√	0	0	√	0	0	0	0	0	0	0	0	0	0	0	0
M3-30_Bin_231	Hydrothermarchaeota	0	√	0	√	0	0	√	0	0	√	0	0	0	√	0	√	0	√	√	√	√	0	0	√	0	0	√	√	0	0	0	0	√	0	0	√	0	0	0	0	0	0	0	0	0	0	0	0
M3-44_Bin_365	Hydrothermarchaeota	0	√	0	√	0	0	√	0	0	√	0	0	0	√	0	√	0	√	0	√	√	0	0	√	0	0	√	0	0	0	0	0	√	0	0	√	0	0	0	0	0	0	0	0	0	0	0	0
M3-38_Bin_244	Hydrothermarchaeota	0	√	0	√	0	0	√	0	0	√	0	0	0	√	0	√	0	√	√	√	√	0	0	√	0	0	√	√	0	0	0	0	√	0	0	0	0	0	0	0	0	0	0	0	0	0	0	0
M3-30_Bin_343	Hydrothermarchaeota	0	√	0	√	0	0	√	0	0	√	0	0	0	√	0	√	0	√	√	√	√	0	0	√	0	0	√	√	0	0	0	0	√	0	0	0	0	0	0	0	0	0	0	0	0	0	0	0
M3-44_Bin_179	Hydrothermarchaeota	0	√	0	√	0	0	√	0	0	√	0	0	0	√	0	√	0	√	√	√	√	0	0	√	0	0	√	√	0	0	0	0	√	0	0	0	0	0	0	0	0	0	0	0	0	0	0	0
M8-44_Bin_29	Hydrothermarchaeota	0	√	0	√	0	0	√	0	0	√	0	0	0	√	0	√	0	√	√	√	√	0	0	√	0	0	√	√	0	0	0	0	√	0	0	√	0	0	0	0	0	0	0	0	0	0	0	0
M8-58_Bin_293	Hydrothermarchaeota	0	√	0	√	0	0	√	0	0	√	0	0	0	√	0	√	0	√	√	√	√	0	0	√	0	0	√	√	0	0	0	0	√	0	0	0	0	0	0	0	0	0	0	0	0	0	0	0
M3-44_Bin_396	Hydrothermarchaeota	0	0	0	√	0	0	√	0	0	0	0	0	0	√	0	√	0	√	0	√	√	0	0	√	0	0	√	√	0	0	0	0	0	0	0	0	0	0	0	0	0	0	0	0	0	0	0	0
M3-38_Bin_329	Hydrothermarchaeota	0	√	0	√	0	0	√	0	0	0	0	0	0	0	0	0	0	√	√	√	√	0	0	√	0	0	√	√	0	0	0	0	√	0	0	0	0	0	0	0	0	0	0	0	0	0	0	0
M3-44_Bin_268	Hydrothermarchaeota	0	√	0	√	0	0	√	0	0	√	0	0	0	√	0	√	0	√	√	√	√	0	0	√	0	0	√	√	0	0	0	0	√	0	0	√	0	0	0	0	0	0	0	0	0	0	0	0
M8-44_Bin_314	Hydrothermarchaeota	0	0	0	√	0	0	√	0	0	0	0	0	0	√	0	√	0	√	√	√	√	0	0	√	0	0	√	√	0	0	0	0	√	0	0	0	0	0	0	0	0	0	0	0	0	0	0	0
M3-30_Bin_156	Hydrothermarchaeota	0	√	0	√	0	0	√	0	0	√	0	0	0	0	0	√	0	√	√	√	√	0	0	√	0	0	√	√	0	0	0	0	√	0	0	√	0	0	0	0	0	0	0	0	0	0	0	0
M3-44_Bin_371	Hydrothermarchaeota	0	√	0	0	0	0	0	0	0	0	0	0	0	√	0	0	0	√	√	√	√	0	0	√	0	0	0	√	0	0	0	0	0	0	0	0	0	0	0	0	0	0	0	0	0	0	0	0
M3-44_Bin_211	Hydrothermarchaeota	0	√	0	√	0	0	√	0	0	√	0	0	0	√	0	√	0	√	√	√	√	0	0	√	0	0	0	0	0	0	0	0	√	0	0	0	0	0	0	0	0	0	0	0	0	0	0	0
M8-58_Bin_195	Hydrothermarchaeota	0	√	0	√	0	0	√	0	√	√	0	0	0	√	0	√	0	√	√	√	√	0	0	√	0	0	√	√	0	0	√	√	0	0	0	0	0	0	0	0	0	0	0	0	0	0	0	0
M3-44_Bin_40	Hydrothermarchaeota	0	√	0	√	0	0	0	0	0	0	0	0	0	0	0	0	0	0	0	√	0	0	0	√	0	0	√	√	0	0	0	0	0	0	0	0	0	0	0	0	0	0	0	0	0	0	0	0
M8-58_Bin_463	Hydrothermarchaeota	0	√	0	√	0	0	√	0	0	√	0	0	0	√	0	√	0	√	√	√	√	0	0	√	0	0	√	√	0	0	0	0	√	0	0	√	0	0	0	0	0	0	0	0	0	0	0	0
M3-44_Bin_180	Hydrothermarchaeota	0	√	0	√	0	0	0	0	0	√	0	0	0	0	0	√	0	√	√	√	√	0	√	√	0	0	√	√	0	0	0	0	√	0	0	0	0	0	0	0	0	0	0	0	0	0	0	0
M8-32_Bin_227	Hydrothermarchaeota	0	0	0	√	0	0	√	0	0	√	0	0	0	√	0	0	0	√	√	√	0	0	0	√	0	0	√	√	0	0	0	0	√	0	0	0	0	0	0	0	0	0	0	0	0	0	0	0
M3-44_Bin_67	Thermoproteota	0	√	0	√	0	0	√	0	√	√	0	0	0	√	0	√	0	√	√	√	√	0	√	0	0	0	0	0	√	0	√	0	0	0	0	√	0	0	√	0	0	0	√	0	0	0	0	0
M3-30_Bin_3	Thermoproteota	0	√	0	0	0	0	√	0	0	0	0	0	0	√	0	√	0	√	√	√	√	0	√	√	0	0	0	0	√	0	√	0	0	0	0	√	0	0	0	0	0	0	√	0	0	0	0	0
M8-58_Bin_491	Thermoproteota	0	√	0	√	0	0	√	0	0	0	0	0	0	√	0	√	0	√	√	√	√	0	√	0	0	0	0	0	√	0	√	0	0	0	0	√	0	0	0	0	0	0	√	0	0	0	0	0
M8-44_Bin_307	Thermoproteota	0	0	0	√	0	0	√	0	√	0	0	0	0	√	0	√	0	√	√	√	√	0	0	√	0	0	0	0	0	0	√	√	0	0	0	√	0	0	0	0	0	0	√	0	0	0	0	√
M3-44_Bin_282	Thermoproteota	0	0	0	√	0	0	√	0	√	0	√	0	0	√	0	√	0	√	√	√	√	0	0	0	0	0	0	0	0	0	√	√	0	0	0	0	0	0	0	0	0	0	0	0	0	0	0	0
BHB10-26_Bin_301	Thermoproteota	0	√	0	√	0	0	√	0	0	0	√	0	0	√	0	0	0	√	√	√	√	0	0	√	0	0	0	0	√	0	√	√	0	0	0	√	0	0	0	0	0	0	0	0	0	0	0	0
BHB10-38_Bin_364	Thermoproteota	0	0	0	√	0	0	√	0	0	0	√	0	0	√	0	0	0	√	√	√	√	0	0	√	0	0	0	0	√	0	√	√	0	0	0	√	0	0	0	0	0	0	0	0	0	0	0	0
M8-58_Bin_325	Thermoproteota	0	0	0	√	0	0	√	0	√	0	0	0	0	√	0	√	0	√	√	√	√	0	0	√	0	0	0	0	0	0	√	√	0	0	0	√	0	0	0	0	0	0	0	0	0	0	0	√
M3-38_Bin_374	Thermoproteota	0	√	0	√	0	0	√	0	√	0	√	0	0	0	0	√	0	√	√	0	√	0	0	√	√	0	0	0	0	0	0	0	0	0	0	0	0	0	0	0	0	0	0	0	0	0	0	0
M3-44_Bin_164	Thermoproteota	0	√	0	√	0	0	√	0	√	√	0	0	0	√	0	√	0	√	√	√	√	0	√	√	0	0	0	0	0	0	√	0	0	0	0	√	0	0	√	0	0	0	√	0	0	0	0	0
M3-38_Bin_75	Thermoproteota	0	0	0	√	0	0	√	0	0	0	0	0	0	√	0	√	0	√	√	√	√	0	√	0	0	0	0	0	√	0	√	0	0	0	0	√	0	0	0	0	0	0	√	0	0	0	0	0
M8-62_Bin_317	Thermoproteota	0	√	0	√	0	0	√	0	0	0	0	0	0	√	0	√	0	√	√	√	√	0	√	0	0	0	0	0	√	0	√	0	0	0	0	√	0	0	0	0	0	0	√	0	0	0	0	0
M3-38_Bin_69	Thermoproteota	0	√	0	√	0	0	√	0	0	0	0	0	0	√	0	√	0	√	√	√	√	0	√	√	0	0	0	0	√	0	√	0	0	0	0	√	0	0	0	0	0	0	√	0	0	0	0	0
M8-32_Bin_236	Thermoproteota	0	√	0	√	0	0	√	0	0	0	0	0	0	√	0	√	0	√	√	√	√	0	√	√	0	0	0	0	√	0	√	0	0	0	0	√	0	0	0	0	0	0	√	0	0	0	0	0
M3-38_Bin_418	Thermoproteota	0	√	0	√	0	0	√	0	√	√	0	0	0	√	0	0	0	√	√	0	√	0	√	0	0	0	0	0	√	0	√	0	0	0	0	√	0	0	0	0	0	0	√	0	0	0	0	0
BHB10-26_Bin_130	Thermoproteota	0	√	0	√	0	0	√	0	√	√	0	0	0	√	0	√	0	√	√	√	√	0	√	0	0	0	0	0	√	0	√	√	0	0	0	√	0	0	0	0	0	0	0	0	0	0	0	0
M8-62_Bin_227	Thermoproteota	0	0	0	√	0	0	0	0	0	√	0	0	0	√	0	√	0	√	√	√	0	0	√	0	0	0	0	0	√	0	√	0	0	0	0	√	0	0	0	0	0	0	0	0	0	0	0	0
M3-30_Bin_142	Thermoproteota	0	√	0	√	0	0	√	0	√	√	0	0	0	√	0	√	0	√	√	0	√	0	√	0	0	0	0	0	√	0	√	0	0	0	0	√	0	0	0	0	0	0	√	0	0	0	0	0
BHB10-38_Bin_109	Thermoproteota	0	√	0	√	0	0	√	0	0	0	0	0	0	√	0	√	0	√	√	√	√	0	√	√	0	0	0	0	√	0	√	0	0	0	0	√	0	0	0	0	0	0	√	0	0	0	0	0
M3-44_Bin_139	Thermoproteota	0	√	0	√	0	0	√	0	√	√	0	0	0	√	0	√	0	√	√	0	√	0	√	0	0	0	0	0	√	0	√	0	0	0	0	√	0	0	0	0	0	0	√	0	0	0	0	0
M8-32_Bin_233	Thermoproteota	0	0	0	√	0	0	√	0	√	√	0	0	0	√	0	√	0	√	√	√	√	0	√	√	0	0	0	0	√	0	√	0	0	0	0	√	0	0	0	0	0	0	√	0	0	0	0	0
M8-44_Bin_244	Thermoproteota	0	0	0	√	0	0	√	0	√	√	0	0	0	√	0	√	0	√	√	√	√	0	√	0	0	0	0	0	√	0	√	0	0	0	0	√	0	0	0	0	0	0	√	0	0	0	0	0
M8-44_Bin_338	Thermoproteota	0	√	0	√	0	0	√	0	√	√	0	0	0	√	0	√	0	√	√	√	√	0	√	0	0	0	0	0	√	0	√	0	0	0	0	√	0	0	0	0	0	0	√	0	0	0	0	0
M8-58_Bin_353	Thermoproteota	0	0	0	√	0	0	√	0	√	√	0	0	0	√	0	√	0	√	√	√	√	0	√	0	0	0	0	0	√	0	√	0	0	0	0	√	0	0	0	0	0	0	√	0	0	0	0	0
M8-58_Bin_479	Thermoproteota	0	√	0	√	0	0	√	0	√	√	0	0	0	√	0	√	0	√	√	0	√	0	√	0	0	0	0	0	√	0	√	0	0	0	0	√	0	0	0	0	0	0	√	0	0	0	0	0
M8-62_Bin_379	Thermoproteota	0	√	0	√	0	0	√	0	√	√	0	0	0	√	0	√	0	√	√	√	√	0	√	0	0	0	0	0	√	0	√	0	0	0	0	√	0	0	0	0	0	0	√	0	0	0	0	0
BHB10-26_Bin_205	Thermoproteota	0	√	0	0	0	0	√	0	√	√	0	0	0	√	0	√	0	√	√	√	√	0	0	0	0	0	0	0	√	0	√	0	0	0	0	√	0	0	0	0	0	0	√	0	0	0	0	0
M3-44_Bin_258	Thermoproteota	0	√	0	√	0	0	√	0	0	0	0	0	0	√	0	√	0	√	√	√	√	0	√	√	0	0	0	0	√	0	√	0	0	0	0	√	0	0	0	0	0	0	√	0	0	0	0	0
M8-44_Bin_186	Thermoproteota	0	√	0	0	0	0	√	0	√	√	0	0	0	√	0	0	0	√	√	0	0	0	0	0	0	0	0	0	0	0	0	0	0	0	0	√	0	0	0	0	0	0	√	0	0	0	0	0
M8-62_Bin_42	Thermoproteota	0	0	0	√	0	0	√	0	√	√	0	0	0	√	0	√	0	√	√	0	√	0	0	0	0	0	0	0	0	0	√	0	0	0	0	√	0	0	0	0	0	0	√	0	0	0	0	0
M3-30_Bin_270	Thermoproteota	0	√	0	√	0	0	√	0	0	0	0	0	0	√	0	√	0	√	√	√	√	0	√	√	0	0	0	0	√	0	√	0	0	0	0	√	0	0	0	0	0	0	√	0	0	0	0	0
M8-44_Bin_333	Thermoproteota	0	√	0	√	0	0	√	0	0	0	0	0	0	√	0	√	0	√	√	√	√	0	√	√	0	0	0	0	√	0	√	0	0	0	0	√	0	0	0	0	0	0	√	0	0	0	0	0
M8-58_Bin_226	Thermoproteota	0	√	0	√	0	0	√	0	0	0	0	0	0	√	0	√	0	√	√	√	√	0	√	√	0	0	0	0	√	0	√	0	0	0	0	√	0	0	0	0	0	0	√	0	0	0	0	0
M8-62_Bin_222	Thermoproteota	0	√	0	0	0	0	√	0	0	0	0	0	0	√	0	√	0	√	√	√	√	0	√	√	0	0	0	0	√	0	√	0	0	0	0	√	0	0	0	0	0	0	√	0	0	0	0	0
M3-44_Bin_328	Thermoproteota	0	0	0	√	0	0	√	0	√	√	0	0	0	√	0	√	0	√	√	√	√	0	√	0	0	0	0	0	√	0	0	0	0	0	0	√	0	0	0	0	0	0	√	0	0	0	0	0
M8-58_Bin_219	Thermoproteota	0	√	0	√	0	0	√	0	√	0	0	0	0	0	0	0	0	√	√	0	√	0	√	√	0	0	0	0	√	0	√	0	0	0	0	√	0	0	0	0	0	0	√	0	0	0	0	0
M3-44_Bin_5	Thermoproteota	0	0	0	0	0	0	√	0	√	√	0	0	0	√	0	√	0	√	√	√	√	0	√	√	0	0	0	0	√	0	√	0	0	0	0	√	0	0	0	0	0	0	0	0	0	0	0	0
M3-30_Bin_380	Thermoproteota	0	√	0	√	0	0	√	0	√	√	0	0	0	√	0	√	0	√	√	√	√	0	√	0	0	0	0	0	√	0	√	0	0	0	0	√	0	0	0	0	0	0	0	0	0	0	0	0
M3-30_Bin_129	Thermoproteota	0	√	0	√	0	0	√	0	0	0	√	0	0	√	0	√	0	√	√	0	√	0	0	√	0	0	0	0	√	0	0	0	0	0	0	0	0	0	0	0	0	0	0	0	0	0	0	0
M3-38_Bin_434	Thermoproteota	0	√	0	√	0	0	√	0	0	0	√	0	0	√	0	√	0	√	√	0	√	0	0	√	0	0	0	0	√	0	0	0	0	0	0	0	0	0	0	0	0	0	0	0	0	0	0	0
M3-44_Bin_300	Thermoproteota	0	√	0	√	0	0	√	0	0	0	√	0	0	√	0	√	0	√	√	0	√	0	0	√	0	0	0	0	√	0	0	0	0	0	0	0	0	0	0	0	0	0	0	0	0	0	0	0
M8-44_Bin_251	Thermoproteota	0	√	0	√	0	0	√	0	0	0	√	0	0	√	0	√	0	√	√	0	√	0	0	√	0	0	0	0	√	0	0	0	0	0	0	0	0	0	0	0	0	0	0	0	0	0	0	0
M8-58_Bin_424	Thermoproteota	0	√	0	√	0	0	√	0	0	0	√	0	0	√	0	√	0	√	√	0	√	0	0	√	0	0	0	0	√	0	0	0	0	0	0	0	0	0	0	0	0	0	0	0	0	0	0	0
M8-62_Bin_279	Thermoproteota	0	√	0	√	0	0	√	0	0	0	√	0	0	√	0	√	0	√	√	0	√	0	0	√	0	0	0	0	√	0	0	0	0	0	0	0	0	0	0	0	0	0	0	0	0	0	0	0
M8-58_Bin_471	Thermoproteota	0	√	0	√	0	0	√	0	√	0	√	0	0	√	0	√	0	√	√	0	√	0	0	√	0	0	0	0	√	0	√	√	0	0	0	0	0	0	0	0	0	0	0	0	0	0	0	0
BHB10-26_Bin_190	Thermoproteota	0	0	0	√	0	0	√	0	0	0	0	0	0	√	0	√	0	√	√	√	√	0	0	√	0	0	0	0	√	0	√	√	0	0	0	0	0	0	0	0	0	0	0	0	0	0	0	0
BHB10-38_Bin_148	Thermoproteota	0	0	0	√	0	0	√	0	√	0	√	0	0	√	0	√	0	√	√	√	√	0	0	√	0	0	0	0	0	0	√	0	0	0	0	0	0	0	0	0	0	0	0	0	0	0	0	0
BHB10-38_Bin_252	Thermoproteota	0	0	0	√	0	0	√	0	0	0	0	0	0	√	0	√	0	√	√	√	√	0	0	√	0	0	0	0	√	0	√	√	0	0	0	0	0	0	0	0	0	0	0	0	0	0	0	0
M3-30_Bin_37	Thermoproteota	0	0	0	√	0	0	√	0	√	0	0	0	0	√	0	√	0	√	0	√	√	0	√	√	0	0	0	0	√	0	√	0	√	0	0	√	0	0	√	0	0	0	√	0	0	0	0	0
M3-30_Bin_63	Thermoproteota	0	0	0	√	0	0	√	0	0	0	√	0	0	√	0	√	0	√	√	√	√	0	√	√	0	0	0	0	√	0	0	0	0	0	0	√	0	0	0	0	0	0	√	0	0	0	0	0
M3-38_Bin_302	Thermoproteota	0	0	0	0	0	0	0	0	√	0	√	0	0	√	0	√	0	√	√	√	√	0	√	√	0	0	0	0	√	0	√	√	0	0	0	√	0	0	0	0	0	0	√	0	0	0	0	0
M3-38_Bin_328	Thermoproteota	0	0	0	√	0	0	√	0	√	0	0	0	0	√	0	√	0	√	√	√	√	0	√	√	0	0	0	0	√	0	√	0	0	0	0	√	√	0	0	0	0	0	√	0	0	0	0	0
M3-38_Bin_449	Thermoproteota	0	√	0	√	0	0	√	0	0	0	√	0	0	0	0	√	0	0	0	0	0	0	0	√	0	0	0	0	0	0	0	0	0	0	0	0	0	0	0	0	0	0	0	0	0	0	0	0
M3-44_Bin_315	Thermoproteota	0	0	0	√	0	0	√	0	0	0	0	0	0	√	0	√	0	√	√	√	√	0	√	√	0	0	0	0	√	0	√	0	0	0	0	√	0	0	√	0	0	0	√	0	0	0	0	0
M3-44_Bin_377	Thermoproteota	0	0	0	√	0	√	√	0	√	0	0	0	0	√	0	√	0	√	√	√	√	0	√	√	0	0	0	0	√	0	√	0	0	0	0	√	0	0	0	0	0	0	√	0	0	0	0	0
M3-44_Bin_425	Thermoproteota	0	√	0	√	0	0	√	0	√	0	√	0	0	√	0	√	0	√	√	0	√	0	0	√	√	0	0	0	0	0	0	0	0	0	0	0	0	0	0	0	0	0	0	0	0	0	0	0
M8-32_Bin_162	Thermoproteota	0	√	0	√	0	0	√	0	√	0	0	0	0	√	0	√	√	√	0	√	√	0	√	√	0	0	0	0	√	0	√	0	0	0	0	√	√	0	√	0	0	0	√	0	0	0	0	0
M8-44_Bin_268	Thermoproteota	0	0	0	√	0	0	√	0	√	0	0	0	0	√	0	√	0	√	√	√	√	0	√	√	0	0	0	0	√	0	√	0	0	0	0	√	0	0	√	0	0	0	√	0	0	0	0	0
M8-58_Bin_341	Thermoproteota	0	0	0	√	0	0	√	0	√	0	0	0	0	√	0	√	0	√	√	√	√	0	√	√	0	0	0	0	√	0	√	0	0	0	0	√	√	0	√	0	0	0	√	0	0	0	0	0
M8-62_Bin_214	Thermoproteota	0	0	0	√	0	0	√	0	√	0	0	0	0	√	0	√	0	√	√	√	√	0	√	√	0	0	0	0	√	0	√	0	0	0	0	√	0	0	√	0	0	0	√	0	0	0	0	0
M3-44_Bin_3	Thermoproteota	0	√	0	√	0	0	√	0	0	0	0	0	0	√	0	√	0	√	√	0	√	0	√	√	0	0	0	0	√	0	0	0	0	0	0	√	0	0	√	0	0	0	√	0	0	0	0	0
[truncated: 85 more columns]

## Sheet: ST6
Supplementary Table 6: Summary of MAGs harboring genes encoding sulfur-oxidizing enzymes in heterotrophic/mixotrophic bacteria/archaea.
Enzymes	The number of MAGs
SQR	1220
FCSD	655
PDO	1571
rDsrAB	244
sHdr	259
SOR	15
TsdA	1005
DoxD	740
SOX	436
Sat-AprAB	393
SUOX	0

## Sheet: ST7
Supplementary Table 7: Summary of MAGs harboring genes encoding enzymes for sulfur oxidation.
Gene	Phylum	The number of MAGs
fccA	Desulfobacterota	1
fccA	Gemmatimonadota	1
fccA	Proteobacteria	676
fccB	ARS69	1
fccB	Acidobacteriota	46
fccB	Actinobacteriota	15
fccB	Asgardarchaeota	19
fccB	Bacteroidota	20
fccB	CG2-30-53-67	6
fccB	Calditrichota	13
fccB	Chloroflexota	99
fccB	Desulfobacterota	19
fccB	Eisenbacteria	4
fccB	Gemmatimonadota	99
fccB	Hydrothermarchaeota	2
fccB	Margulisbacteria	8
fccB	Methylomirabilota	3
fccB	Myxococcota	14
fccB	Nitrospirota	2
fccB	Planctomycetota	2
fccB	Poribacteria	1
fccB	Proteobacteria	304
fccB	Spirochaetota	17
fccB	Thermoplasmatota	2
fccB	Thermoproteota	58
fccB	Verrucomicrobiota	1
sqr	Acidobacteriota	61
sqr	Actinobacteriota	59
sqr	Armatimonadota	3
sqr	Asgardarchaeota	35
sqr	Bacteroidota	151
sqr	Bdellovibrionota	1
sqr	Calditrichota	29
sqr	Campylobacterota	3
sqr	Chloroflexota	154
sqr	Cyanobacteria	1
sqr	DSWW01	2
sqr	Deinococcota	1
sqr	Desulfobacterota	190
sqr	Fibrobacterota	1
sqr	Gemmatimonadota	239
sqr	Hydrothermarchaeota	13
sqr	KSB1	2
sqr	Marinisomatota	11
sqr	Methylomirabilota	6
sqr	Myxococcota	79
sqr	Nitrospinota	4
sqr	Nitrospirota	111
sqr	Patescibacteria	1
sqr	Planctomycetota	8
sqr	Proteobacteria	288
sqr	Spirochaetota	2
sqr	Thermoplasmatota	27
sqr	Thermoproteota	6
sqr	Verrucomicrobiota	18
sqr	Zixibacteria	1
aprA	Acidobacteriota	13
aprA	Actinobacteriota	1
aprA	Armatimonadota	1
aprA	BMS3Abin14	1
aprA	Bacteroidota	9
aprA	CG2-30-53-67	10
aprA	Calditrichota	3
aprA	Chloroflexota	10
aprA	Desulfobacterota	59
aprA	Eisenbacteria	2
aprA	Gemmatimonadota	16
aprA	Hydrogenedentota	1
aprA	Krumholzibacteriota	2
aprA	Moduliflexota	1
aprA	Myxococcota	17
aprA	Nitrospinota	2
aprA	Nitrospirota	97
aprA	Omnitrophota	1
aprA	Planctomycetota	11
aprA	Proteobacteria	539
aprA	Schekmanbacteria	1
aprA	Thermoproteota	1
aprA	Verrucomicrobiota	4
aprA	Zixibacteria	3
aprB	Acidobacteriota	4
aprB	Actinobacteriota	1
aprB	Armatimonadota	1
aprB	Bacteroidota	6
aprB	CG2-30-53-67	11
aprB	Calditrichota	1
aprB	Chloroflexota	4
aprB	DSWW01	1
aprB	Desulfobacterota	15
aprB	Gemmatimonadota	3
aprB	Hydrogenedentota	1
aprB	Krumholzibacteriota	1
aprB	Moduliflexota	1
aprB	Myxococcota	11
aprB	Nitrospinota	1
aprB	Nitrospirota	99
aprB	Omnitrophota	1
aprB	Planctomycetota	6
aprB	Proteobacteria	523
aprB	Schekmanbacteria	2
aprB	Verrucomicrobiota	1
SUOX	Actinobacteriota	1
SUOX	BMS3Abin14	1
SUOX	Eisenbacteria	3
SUOX	Gemmatimonadota	18
SUOX	Krumholzibacteriota	5
SUOX	Nitrospirota	2
SUOX	Planctomycetota	2
sat	Acidobacteriota	33
sat	Actinobacteriota	5
sat	BMS3Abin14	1
sat	Bacteroidota	14
sat	CG2-30-53-67	10
sat	Calditrichota	11
sat	Chloroflexota	11
sat	DSWW01	2
sat	Desulfobacterota	35
sat	Fibrobacterota	6
sat	Gemmatimonadota	22
sat	Hydrothermarchaeota	1
sat	KSB1	4
sat	Krumholzibacteriota	3
sat	Moduliflexota	1
sat	Myxococcota	40
sat	Nitrospinota	2
sat	Nitrospirota	115
sat	Planctomycetota	38
sat	Proteobacteria	841
sat	Schekmanbacteria	1
sat	Thermoplasmatota	1
sat	Thermoproteota	4
sat	Verrucomicrobiota	5
sat	Zixibacteria	1
doxD	Acidobacteriota	47
doxD	Actinobacteriota	14
doxD	Asgardarchaeota	25
doxD	Bacteroidota	62
doxD	Calditrichota	13
doxD	Chloroflexota	159
doxD	Deinococcota	1
doxD	Desulfobacterota	7
doxD	Gemmatimonadota	252
doxD	Methylomirabilota	1
doxD	Myxococcota	1
doxD	Nanoarchaeota	4
doxD	Patescibacteria	8
doxD	Planctomycetota	5
doxD	Proteobacteria	167
doxD	QNDG01	1
doxD	Thermoproteota	8
doxD	UBP14	1
doxD	Verrucomicrobiota	10
fccA	Chloroflexota	2
hdr	Proteobacteria	329
pdo	ARS69	1
pdo	Acidobacteriota	74
pdo	Actinobacteriota	17
pdo	Armatimonadota	1
pdo	Bacteroidota	115
pdo	Bdellovibrionota	1
pdo	Calditrichota	5
pdo	Chloroflexota	32
pdo	Cyanobacteria	1
pdo	DSWW01	2
pdo	Deinococcota	2
pdo	Desulfobacterota	13
pdo	Eisenbacteria	10
pdo	Gemmatimonadota	194
pdo	Krumholzibacteriota	11
pdo	Myxococcota	216
pdo	Nitrospinota	4
pdo	Nitrospirota	28
pdo	Planctomycetota	27
pdo	Proteobacteria	1054
pdo	SAR324	2
pdo	Spirochaetota	1
pdo	Tectomicrobia	2
pdo	Verrucomicrobiota	1
pdo	Zixibacteria	4
rdsrA	Acidobacteriota	1
rdsrA	CG2-30-53-67	9
rdsrA	Desulfobacterota	8
rdsrA	Krumholzibacteriota	1
rdsrA	Nitrospirota	1
rdsrA	Proteobacteria	357
rdsrB	CG2-30-53-67	10
rdsrB	Desulfobacterota	6
rdsrB	Nitrospirota	1
rdsrB	Proteobacteria	350
sorA	Myxococcota	37
sor	BMS3Abin14	1
sor	Chloroflexota	3
sor	Desulfobacterota	33
sor	Nitrospirota	1
sor	Proteobacteria	1
soxA	Campylobacterota	1
soxA	Chloroflexota	1
soxA	Desulfobacterota	2
soxA	Proteobacteria	575
soxB	Campylobacterota	1
soxB	Proteobacteria	607
soxC	Acidobacteriota	6
soxC	Campylobacterota	2
soxC	Chloroflexota	9
soxC	Desulfobacterota	1
soxC	Gemmatimonadota	51
soxC	Myxococcota	25
soxC	Nitrospinota	1
soxC	Proteobacteria	348
soxC	Zixibacteria	1
soxX	Acidobacteriota	1
soxX	Chloroflexota	1
soxX	Desulfobacterota	2
soxX	Proteobacteria	575
soxY	Acidobacteriota	1
soxY	Campylobacterota	2
soxY	Chloroflexota	1
soxY	Desulfobacterota	1
soxY	Planctomycetota	2
soxY	Proteobacteria	710
soxZ	Acidobacteriota	1
soxZ	Campylobacterota	2
soxZ	Chloroflexota	1
soxZ	Desulfobacterota	1
soxZ	Planctomycetota	2
soxZ	Proteobacteria	640
tsdA	Abyssubacteria	1
tsdA	Acidobacteriota	82
tsdA	Actinobacteriota	16
tsdA	Asgardarchaeota	1
tsdA	BMS3Abin14	1
tsdA	Bacteroidota	35
tsdA	Calditrichota	15
tsdA	Chloroflexota	156
tsdA	DSWW01	1
tsdA	Desulfobacterota	134
tsdA	Eisenbacteria	11
tsdA	Gemmatimonadota	65
tsdA	Hydrogenedentota	1
tsdA	Hydrothermarchaeota	4
tsdA	KSB1	1
tsdA	Krumholzibacteriota	27
tsdA	Marinisomatota	7
tsdA	Methylomirabilota	4
tsdA	Moduliflexota	1
tsdA	Myxococcota	15
tsdA	Nitrospinota	3
tsdA	Nitrospirota	143
tsdA	Planctomycetota	26
tsdA	Proteobacteria	436
tsdA	Spirochaetota	3
tsdA	Tectomicrobia	3
tsdA	Thermoproteota	32
tsdA	Unclassified	1
tsdA	Zixibacteria	4

## Sheet: ST8
Supplementary Table 8: Summary of MAGs harboring genes encoding different types of SQR and PDO.
Type	Taxonomy	Level	The number of MAGs
sqrIII	Acidobacteriota	phylum	59
sqrIII	Actinobacteriota	phylum	52
sqrIII	Asgardarchaeota	phylum	35
sqrIII	Bacteroidota	phylum	116
sqrIII	Calditrichota	phylum	29
sqrIII	Chloroflexota	phylum	153
sqrIII	Desulfobacterota	phylum	186
sqrIII	Fibrobacterota	phylum	1
sqrIII	Gemmatimonadota	phylum	206
sqrIII	Marinisomatota	phylum	11
sqrIII	Myxococcota	phylum	58
sqrIII	Nitrospinota	phylum	1
sqrIII	Nitrospirota	phylum	30
sqrIII	Patescibacteria	phylum	1
sqrIII	Planctomycetota	phylum	2
sqrIII	Proteobacteria	phylum	91
sqrIII	Thermoplasmatota	phylum	27
sqrIII	Thermoproteota	phylum	5
sqrIII	Verrucomicrobiota	phylum	18
sqrIII	Zixibacteria	phylum	1
sqrII	Acidobacteriota	phylum	1
sqrII	Actinobacteriota	phylum	6
sqrII	Armatimonadota	phylum	3
sqrII	Bacteroidota	phylum	35
sqrII	Bdellovibrionota	phylum	1
sqrII	Campylobacterota	phylum	2
sqrII	Cyanobacteria	phylum	1
sqrII	DSWW01	phylum	2
sqrII	Deinococcota	phylum	1
sqrII	Desulfobacterota	phylum	1
sqrII	Gemmatimonadota	phylum	16
sqrII	Methylomirabilota	phylum	6
sqrII	Myxococcota	phylum	22
sqrII	Nitrospinota	phylum	3
sqrII	Nitrospirota	phylum	59
sqrII	Planctomycetota	phylum	5
sqrII	Proteobacteria	phylum	69
sqrII	Spirochaetota	phylum	1
sqrII	Thermoproteota	phylum	1
sqrIV	Campylobacterota	phylum	1
sqrIV	Desulfobacterota	phylum	1
sqrI	Acidobacteriota	phylum	1
sqrI	Bacteroidota	phylum	1
sqrI	Desulfobacterota	phylum	7
sqrI	Gemmatimonadota	phylum	18
sqrI	Hydrothermarchaeota	phylum	13
sqrI	KSB1	phylum	1
sqrI	Nitrospirota	phylum	46
sqrI	Planctomycetota	phylum	1
sqrI	Proteobacteria	phylum	107
sqrI	Spirochaetota	phylum	1
sqrVI	Campylobacterota	phylum	3
sqrVI	Proteobacteria	phylum	48
sqrV	Acidobacteriota	phylum	1
sqrV	KSB1	phylum	1
pdoIII	ARS69	phylum	1
pdoI	Acidobacteriota	phylum	36
pdoII	Acidobacteriota	phylum	22
pdoIII	Acidobacteriota	phylum	17
pdoIII	Actinobacteriota	phylum	17
pdoIII	Armatimonadota	phylum	1
pdoIII	Bacteroidota	phylum	114
pdoII	Bdellovibrionota	phylum	1
pdoIII	Calditrichota	phylum	5
pdoIII	Chloroflexota	phylum	32
pdoI	Cyanobacteria	phylum	1
pdoI	DSWW01	phylum	1
pdoII	DSWW01	phylum	1
pdoIII	Deinococcota	phylum	2
pdoI	Desulfobacterota	phylum	2
pdoII	Desulfobacterota	phylum	5
pdoIII	Desulfobacterota	phylum	6
pdoII	Eisenbacteria	phylum	1
pdoIII	Eisenbacteria	phylum	10
pdoI	Gemmatimonadota	phylum	1
pdoII	Gemmatimonadota	phylum	2
pdoIII	Gemmatimonadota	phylum	191
pdoIII	Krumholzibacteriota	phylum	11
pdoI	Myxococcota	phylum	178
pdoII	Myxococcota	phylum	54
pdoIII	Nitrospinota	phylum	4
pdoIII	Nitrospirota	phylum	28
pdoI	Planctomycetota	phylum	3
pdoII	Planctomycetota	phylum	1
pdoIII	Planctomycetota	phylum	23
pdoI	Proteobacteria	phylum	469
pdoII	Proteobacteria	phylum	653
pdoIII	Proteobacteria	phylum	2
pdoI	Gammaproteobacteria	class	295
pdoI	Alphaproteobacteria	class	174
pdoI	Gammaproteobacteria	class	579
pdoI	Alphaproteobacteria	class	74
pdoI	SAR324	phylum	2
pdoIII	Spirochaetota	phylum	1
pdoIII	Tectomicrobia	phylum	2
pdoII	Verrucomicrobiota	phylum	1
pdoIII	Zixibacteria	phylum	4

## Sheet: ST9
Supplementary Table 9: Presence/Absence of genes involved in sulfur oxidation via oxidative type Dsr pathway identified in MAGs.
	rdsrA	rdsrB	dsrC	dsrE	dsrF	dsrH	tusA	sum
BHB10-2_Bin_104	P	P	P	P	P	P	P	7
BHB10-2_Bin_121	P	P	P	P	P	P	P	7
BHB10-2_Bin_122	P	P	P	P	P	P	P	7
BHB10-2_Bin_154	P	P	P	P	P	P	P	7
BHB10-2_Bin_157	P	P	P	P	P	P	P	7
BHB10-2_Bin_168	P	P	P	P	P	P	P	7
BHB10-2_Bin_170	P	P	P	P	P	P	P	7
BHB10-2_Bin_176	P	P	P	P	P	P	P	7
BHB10-2_Bin_191	P	P	P	P	P	P	P	7
BHB10-2_Bin_193	P	P	P	P	P	P	P	7
BHB10-2_Bin_194	P	P	P	P	P	P	P	7
BHB10-2_Bin_216	P	P	P	P	P	P	P	7
BHB10-2_Bin_232	P	P	P	P	P	P	P	7
BHB10-2_Bin_281	P	P	P	P	P	P	P	7
BHB10-2_Bin_298	P	P	P	P	P	P	P	7
BHB10-2_Bin_299	P	P	P	P	P	P	P	7
BHB10-2_Bin_311	P	P	P	P	P	P	P	7
BHB10-2_Bin_343	P	P	P	P	P	P	P	7
BHB10-2_Bin_358	P	P	P	P	P	P	P	7
BHB10-2_Bin_361	P	P	P	P	P	P	P	7
BHB10-2_Bin_385	P	P	P	P	P	P	P	7
BHB10-2_Bin_405	P	P	P	P	P	P	P	7
BHB10-2_Bin_428	P	P	P	P	P	P	P	7
BHB10-2_Bin_438	P	P	P	P	P	P	P	7
BHB10-2_Bin_446	P	P	P	P	P	P	P	7
BHB10-2_Bin_456	P	P	P	P	P	P	P	7
BHB10-2_Bin_458	P	P	P	P	P	P	P	7
BHB10-2_Bin_56	P	P	P	P	P	P	P	7
BHB10-2_Bin_80	P	P	P	P	P	P	P	7
BHB10-2_Bin_81	P	P	P	P	P	P	P	7
BHB10-2_Bin_88	P	P	P	P	P	P	P	7
BHB10-2_Bin_93	P	P	P	P	P	P	P	7
BHB10-26_Bin_102	P	P	P	P	P	P	P	7
BHB10-26_Bin_104	P	P	P	P	P	P	P	7
BHB10-26_Bin_113	P	P	P	P	P	P	P	7
BHB10-26_Bin_119	P	P	P	P	P	P	P	7
BHB10-26_Bin_135	P	P	P	P	P	P	P	7
BHB10-26_Bin_147	P	P	P	P	P	P	P	7
BHB10-26_Bin_157	P	P	P	P	P	P	P	7
BHB10-26_Bin_159	P	P	P	P	P	P	P	7
BHB10-26_Bin_161	P	P	P	P	P	P	P	7
BHB10-26_Bin_17	P	P	P	P	P	P	P	7
BHB10-26_Bin_199	P	P	P	P	P	P	P	7
BHB10-26_Bin_212	P	P	P	P	P	P	P	7
BHB10-26_Bin_3	P	P	P	P	P	P	P	7
BHB10-26_Bin_305	P	P	P	P	P	P	P	7
BHB10-26_Bin_324	P	P	P	P	P	P	P	7
BHB10-26_Bin_341	P	P	P	P	P	P	P	7
BHB10-26_Bin_347	P	P	P	P	P	P	P	7
BHB10-26_Bin_374	P	P	P	P	P	P	P	7
BHB10-26_Bin_391	P	P	P	P	P	P	P	7
BHB10-26_Bin_398	P	P	P	P	P	P	P	7
BHB10-26_Bin_67	P	P	P	P	P	P	P	7
BHB10-26_Bin_83	P	P	P	P	P	P	P	7
BHB10-38_Bin_100	P	P	P	P	P	P	P	7
BHB10-38_Bin_106	P	P	P	P	P	P	P	7
BHB10-38_Bin_13	P	P	P	P	P	P	P	7
BHB10-38_Bin_172	P	P	P	P	P	P	P	7
BHB10-38_Bin_198	P	P	P	P	P	P	P	7
BHB10-38_Bin_202	P	P	P	P	P	P	P	7
BHB10-38_Bin_283	P	P	P	P	P	P	P	7
BHB10-38_Bin_323	P	P	P	P	P	P	P	7
BHB10-38_Bin_365	P	P	P	P	P	P	P	7
BHB10-38_Bin_406	P	P	P	P	P	P	P	7
BHB10-38_Bin_53	P	P	P	P	P	P	P	7
BHB10-38_Bin_63	P	P	P	P	P	P	P	7
BHB10-38_Bin_70	P	P	P	P	P	P	P	7
BHB10-38_Bin_91	P	P	P	P	P	P	P	7
BHB10-38_Bin_94	P	P	P	P	P	P	P	7
M3-10_Bin_1	P	P	P	P	P	P	P	7
M3-10_Bin_104	P	P	P	P	P	P	P	7
M3-10_Bin_12	P	P	P	P	P	P	P	7
M3-10_Bin_121	P	P	P	P	P	P	P	7
M3-10_Bin_123	P	P	P	P	P	P	P	7
M3-10_Bin_125	P	P	P	P	P	P	P	7
M3-10_Bin_134	P	P	P	P	P	P	P	7
M3-10_Bin_14	P	P	P	P	P	P	P	7
M3-10_Bin_141	P	P	P	P	P	P	P	7
M3-10_Bin_148	P	P	P	P	P	P	P	7
M3-10_Bin_149	P	P	P	P	P	P	P	7
M3-10_Bin_159	P	P	P	P	P	P	P	7
M3-10_Bin_18	P	P	P	P	P	P	P	7
M3-10_Bin_181	P	P	P	P	P	P	P	7
M3-10_Bin_191	P	P	P	P	P	P	P	7
M3-10_Bin_208	P	P	P	P	P	P	P	7
M3-10_Bin_243	P	P	P	P	P	P	P	7
M3-10_Bin_315	P	P	P	P	P	P	P	7
M3-10_Bin_42	P	P	P	P	P	P	P	7
M3-10_Bin_6	P	P	P	P	P	P	P	7
M3-10_Bin_63	P	P	P	P	P	P	P	7
M3-10_Bin_83	P	P	P	P	P	P	P	7
M3-2_Bin_102	P	P	P	P	P	P	P	7
M3-2_Bin_119	P	P	P	P	P	P	P	7
M3-2_Bin_123	P	P	P	P	P	P	P	7
M3-2_Bin_13	P	P	P	P	P	P	P	7
M3-2_Bin_131	P	P	P	P	P	P	P	7
M3-2_Bin_132	P	P	P	P	P	P	P	7
M3-2_Bin_145	P	P	P	P	P	P	P	7
M3-2_Bin_147	P	P	P	P	P	P	P	7
M3-2_Bin_153	P	P	P	P	P	P	P	7
M3-2_Bin_154	P	P	P	P	P	P	P	7
M3-2_Bin_158	P	P	P	P	P	P	P	7
M3-2_Bin_160	P	P	P	P	P	P	P	7
M3-2_Bin_171	P	P	P	P	P	P	P	7
M3-2_Bin_174	P	P	P	P	P	P	P	7
M3-2_Bin_184	P	P	P	P	P	P	P	7
M3-2_Bin_193	P	P	P	P	P	P	P	7
M3-2_Bin_195	P	P	P	P	P	P	P	7
M3-2_Bin_198	P	P	P	P	P	P	P	7
M3-2_Bin_210	P	P	P	P	P	P	P	7
M3-2_Bin_238	P	P	P	P	P	P	P	7
M3-2_Bin_252	P	P	P	P	P	P	P	7
M3-2_Bin_27	P	P	P	P	P	P	P	7
M3-2_Bin_294	P	P	P	P	P	P	P	7
M3-2_Bin_316	P	P	P	P	P	P	P	7
M3-2_Bin_366	P	P	P	P	P	P	P	7
M3-2_Bin_369	P	P	P	P	P	P	P	7
M3-2_Bin_371	P	P	P	P	P	P	P	7
M3-2_Bin_397	P	P	P	P	P	P	P	7
M3-2_Bin_417	P	P	P	P	P	P	P	7
M3-2_Bin_6	P	P	P	P	P	P	P	7
M3-2_Bin_62	P	P	P	P	P	P	P	7
M3-2_Bin_78	P	P	P	P	P	P	P	7
M3-2_Bin_90	P	P	P	P	P	P	P	7
M3-2_Bin_91	P	P	P	P	P	P	P	7
M3-22_Bin_109	P	P	P	P	P	P	P	7
M3-22_Bin_112	P	P	P	P	P	P	P	7
M3-22_Bin_119	P	P	P	P	P	P	P	7
M3-22_Bin_125	P	P	P	P	P	P	P	7
M3-22_Bin_129	P	P	P	P	P	P	P	7
M3-22_Bin_138	P	P	P	P	P	P	P	7
M3-22_Bin_139	P	P	P	P	P	P	P	7
M3-22_Bin_15	P	P	P	P	P	P	P	7
M3-22_Bin_150	P	P	P	P	P	P	P	7
M3-22_Bin_154	P	P	P	P	P	P	P	7
M3-22_Bin_16	P	P	P	P	P	P	P	7
M3-22_Bin_160	P	P	P	P	P	P	P	7
M3-22_Bin_200	P	P	P	P	P	P	P	7
M3-22_Bin_208	P	P	P	P	P	P	P	7
M3-22_Bin_229	P	P	P	P	P	P	P	7
M3-22_Bin_234	P	P	P	P	P	P	P	7
M3-22_Bin_250	P	P	P	P	P	P	P	7
M3-22_Bin_253	P	P	P	P	P	P	P	7
M3-22_Bin_26	P	P	P	P	P	P	P	7
M3-22_Bin_275	P	P	P	P	P	P	P	7
M3-22_Bin_29	P	P	P	P	P	P	P	7
M3-22_Bin_37	P	P	P	P	P	P	P	7
M3-22_Bin_58	P	P	P	P	P	P	P	7
M3-22_Bin_66	P	P	P	P	P	P	P	7
M3-22_Bin_67	P	P	P	P	P	P	P	7
M3-22_Bin_69	P	P	P	P	P	P	P	7
M3-22_Bin_76	P	P	P	P	P	P	P	7
M3-30_Bin_102	P	P	P	P	P	P	P	7
M3-30_Bin_120	P	P	P	P	P	P	P	7
M3-30_Bin_162	P	P	P	P	P	P	P	7
M3-30_Bin_186	P	P	P	P	P	P	P	7
M3-30_Bin_207	P	P	P	P	P	P	P	7
M3-30_Bin_249	P	P	P	P	P	P	P	7
M3-30_Bin_269	P	P	P	P	P	P	P	7
M3-30_Bin_282	P	P	P	P	P	P	P	7
M3-30_Bin_301	P	P	P	P	P	P	P	7
M3-30_Bin_369	P	P	P	P	P	P	P	7
M3-30_Bin_53	P	P	P	P	P	P	P	7
M3-30_Bin_82	P	P	P	P	P	P	P	7
M3-30_Bin_88	P	P	P	P	P	P	P	7
M3-30_Bin_96	P	P	P	P	P	P	P	7
M3-30_Bin_99	P	P	P	P	P	P	P	7
M3-38_Bin_110	P	P	P	P	P	P	P	7
M3-38_Bin_112	P	P	P	P	P	P	P	7
M3-38_Bin_147	P	P	P	P	P	P	P	7
M3-38_Bin_190	P	P	P	P	P	P	P	7
M3-38_Bin_193	P	P	P	P	P	P	P	7
M3-38_Bin_256	P	P	P	P	P	P	P	7
M3-38_Bin_292	P	P	P	P	P	P	P	7
M3-38_Bin_420	P	P	P	P	P	P	P	7
M3-38_Bin_421	P	P	P	P	P	P	P	7
M3-38_Bin_439	P	P	P	P	P	P	P	7
M3-38_Bin_81	P	P	P	P	P	P	P	7
M3-38_Bin_88	P	P	P	P	P	P	P	7
M3-44_Bin_173	P	P	P	P	P	P	P	7
M3-44_Bin_206	P	P	P	P	P	P	P	7
M3-44_Bin_231	P	P	P	P	P	P	P	7
M3-44_Bin_294	P	P	P	P	P	P	P	7
M3-44_Bin_297	P	P	P	P	P	P	P	7
M3-44_Bin_323	P	P	P	P	P	P	P	7
M3-44_Bin_362	P	P	P	P	P	P	P	7
M3-44_Bin_368	P	P	P	P	P	P	P	7
M3-44_Bin_66	P	P	P	P	P	P	P	7
M3-44_Bin_76	P	P	P	P	P	P	P	7
M3-44_Bin_78	P	P	P	P	P	P	P	7
M3-44_Bin_95	P	P	P	P	P	P	P	7
M8-12_Bin_113	P	P	P	P	P	P	P	7
M8-12_Bin_120	P	P	P	P	P	P	P	7
M8-12_Bin_128	P	P	P	P	P	P	P	7
M8-12_Bin_151	P	P	P	P	P	P	P	7
M8-12_Bin_154	P	P	P	P	P	P	P	7
M8-12_Bin_158	P	P	P	P	P	P	P	7
M8-12_Bin_161	P	P	P	P	P	P	P	7
M8-12_Bin_173	P	P	P	P	P	P	P	7
M8-12_Bin_195	P	P	P	P	P	P	P	7
M8-12_Bin_217	P	P	P	P	P	P	P	7
M8-12_Bin_241	P	P	P	P	P	P	P	7
M8-12_Bin_250	P	P	P	P	P	P	P	7
M8-12_Bin_257	P	P	P	P	P	P	P	7
M8-12_Bin_278	P	P	P	P	P	P	P	7
M8-12_Bin_283	P	P	P	P	P	P	P	7
M8-12_Bin_293	P	P	P	P	P	P	P	7
M8-12_Bin_297	P	P	P	P	P	P	P	7
M8-12_Bin_298	P	P	P	P	P	P	P	7
M8-12_Bin_300	P	P	P	P	P	P	P	7
M8-12_Bin_301	P	P	P	P	P	P	P	7
M8-12_Bin_304	P	P	P	P	P	P	P	7
M8-12_Bin_318	P	P	P	P	P	P	P	7
M8-12_Bin_319	P	P	P	P	P	P	P	7
M8-12_Bin_39	P	P	P	P	P	P	P	7
M8-12_Bin_49	P	P	P	P	P	P	P	7
M8-2_Bin_10	P	P	P	P	P	P	P	7
M8-2_Bin_100	P	P	P	P	P	P	P	7
M8-2_Bin_104	P	P	P	P	P	P	P	7
M8-2_Bin_107	P	P	P	P	P	P	P	7
M8-2_Bin_110	P	P	P	P	P	P	P	7
M8-2_Bin_115	P	P	P	P	P	P	P	7
M8-2_Bin_117	P	P	P	P	P	P	P	7
M8-2_Bin_124	P	P	P	P	P	P	P	7
M8-2_Bin_13	P	P	P	P	P	P	P	7
M8-2_Bin_142	P	P	P	P	P	P	P	7
M8-2_Bin_145	P	P	P	P	P	P	P	7
M8-2_Bin_151	P	P	P	P	P	P	P	7
M8-2_Bin_184	P	P	P	P	P	P	P	7
M8-2_Bin_200	P	P	P	P	P	P	P	7
M8-2_Bin_201	P	P	P	P	P	P	P	7
M8-2_Bin_227	P	P	P	P	P	P	P	7
M8-2_Bin_237	P	P	P	P	P	P	P	7
M8-2_Bin_240	P	P	P	P	P	P	P	7
M8-2_Bin_271	P	P	P	P	P	P	P	7
M8-2_Bin_36	P	P	P	P	P	P	P	7
M8-2_Bin_60	P	P	P	P	P	P	P	7
M8-2_Bin_66	P	P	P	P	P	P	P	7
M8-2_Bin_75	P	P	P	P	P	P	P	7
M8-2_Bin_8	P	P	P	P	P	P	P	7
M8-32_Bin_10	P	P	P	P	P	P	P	7
M8-32_Bin_117	P	P	P	P	P	P	P	7
M8-32_Bin_124	P	P	P	P	P	P	P	7
M8-32_Bin_17	P	P	P	P	P	P	P	7
M8-32_Bin_185	P	P	P	P	P	P	P	7
M8-32_Bin_192	P	P	P	P	P	P	P	7
M8-32_Bin_219	P	P	P	P	P	P	P	7
M8-32_Bin_237	P	P	P	P	P	P	P	7
M8-32_Bin_240	P	P	P	P	P	P	P	7
M8-32_Bin_26	P	P	P	P	P	P	P	7
M8-32_Bin_272	P	P	P	P	P	P	P	7
M8-32_Bin_276	P	P	P	P	P	P	P	7
M8-32_Bin_56	P	P	P	P	P	P	P	7
M8-32_Bin_74	P	P	P	P	P	P	P	7
M8-44_Bin_108	P	P	P	P	P	P	P	7
M8-44_Bin_123	P	P	P	P	P	P	P	7
M8-44_Bin_17	P	P	P	P	P	P	P	7
M8-44_Bin_215	P	P	P	P	P	P	P	7
M8-44_Bin_256	P	P	P	P	P	P	P	7
M8-44_Bin_278	P	P	P	P	P	P	P	7
M8-44_Bin_289	P	P	P	P	P	P	P	7
M8-44_Bin_308	P	P	P	P	P	P	P	7
M8-44_Bin_326	P	P	P	P	P	P	P	7
M8-44_Bin_54	P	P	P	P	P	P	P	7
M8-44_Bin_72	P	P	P	P	P	P	P	7
M8-58_Bin_112	P	P	P	P	P	P	P	7
M8-58_Bin_117	P	P	P	P	P	P	P	7
M8-58_Bin_197	P	P	P	P	P	P	P	7
M8-58_Bin_267	P	P	P	P	P	P	P	7
M8-58_Bin_33	P	P	P	P	P	P	P	7
M8-58_Bin_339	P	P	P	P	P	P	P	7
M8-58_Bin_361	P	P	P	P	P	P	P	7
M8-58_Bin_402	P	P	P	P	P	P	P	7
M8-58_Bin_405	P	P	P	P	P	P	P	7
M8-58_Bin_415	P	P	P	P	P	P	P	7
M8-58_Bin_421	P	P	P	P	P	P	P	7
M8-58_Bin_430	P	P	P	P	P	P	P	7
M8-58_Bin_435	P	P	P	P	P	P	P	7
M8-58_Bin_45	P	P	P	P	P	P	P	7
M8-58_Bin_86	P	P	P	P	P	P	P	7
M8-58_Bin_93	P	P	P	P	P	P	P	7
M8-62_Bin_140	P	P	P	P	P	P	P	7
M8-62_Bin_18	P	P	P	P	P	P	P	7
M8-62_Bin_198	P	P	P	P	P	P	P	7
M8-62_Bin_259	P	P	P	P	P	P	P	7
M8-62_Bin_272	P	P	P	P	P	P	P	7
M8-62_Bin_313	P	P	P	P	P	P	P	7
M8-62_Bin_316	P	P	P	P	P	P	P	7
M8-62_Bin_320	P	P	P	P	P	P	P	7
M8-62_Bin_35	P	P	P	P	P	P	P	7
M8-62_Bin_369	P	P	P	P	P	P	P	7
M8-62_Bin_376	P	P	P	P	P	P	P	7
M8-62_Bin_59	P	P	P	P	P	P	P	7
M8-62_Bin_77	P	P	P	P	P	P	P	7
M8-62_Bin_89	P	P	P	P	P	P	P	7
M8-62_Bin_98	P	P	P	P	P	P	P	7
BHB10-2_Bin_16	P	P	P	P	P	P	A	6
BHB10-2_Bin_236	P	P	P	P	P	P	A	6
BHB10-26_Bin_34	P	P	P	P	P	P	A	6
M3-2_Bin_176	P	P	P	P	P	P	A	6
M3-2_Bin_49	P	P	P	P	P	P	A	6
M3-22_Bin_252	P	P	P	P	P	P	A	6
M3-30_Bin_5	P	P	P	P	P	P	A	6
M3-44_Bin_59	P	P	P	P	P	P	A	6
M8-12_Bin_320	P	P	P	P	P	P	A	6
M8-32_Bin_21	P	P	P	P	P	P	A	6
M8-58_Bin_120	P	P	P	P	P	P	A	6
BHB10-2_Bin_208	A	P	P	P	P	P	P	6
BHB10-2_Bin_91	A	P	P	P	P	P	P	6
BHB10-26_Bin_133	A	P	P	P	P	P	P	6
BHB10-26_Bin_218	A	P	P	P	P	P	P	6
BHB10-26_Bin_373	P	P	P	A	P	P	P	6
BHB10-26_Bin_75	A	P	P	P	P	P	P	6
M3-10_Bin_200	A	P	P	P	P	P	P	6
M3-10_Bin_90	A	P	P	P	P	P	P	6
M3-2_Bin_189	P	A	P	P	P	P	P	6
M3-2_Bin_243	P	P	A	P	P	P	P	6
M3-2_Bin_288	P	A	P	P	P	P	P	6
M3-2_Bin_3	P	P	P	P	P	A	P	6
M3-2_Bin_325	P	P	P	A	P	P	P	6
M3-22_Bin_261	P	P	P	P	P	A	P	6
M3-44_Bin_74	P	P	P	P	A	P	P	6
M8-2_Bin_15	A	P	P	P	P	P	P	6
M8-2_Bin_283	P	P	A	P	P	P	P	6
M8-2_Bin_57	P	P	A	P	P	P	P	6
M8-2_Bin_72	A	P	P	P	P	P	P	6
M8-32_Bin_15	P	P	P	A	P	P	P	6
M8-32_Bin_273	A	P	P	P	P	P	P	6
M8-32_Bin_68	A	P	P	P	P	P	P	6
M8-32_Bin_73	P	P	P	P	P	A	P	6
M8-32_Bin_76	P	P	P	P	P	A	P	6
M8-44_Bin_121	P	P	P	A	P	P	P	6
M8-44_Bin_151	P	P	P	A	P	P	P	6
M8-44_Bin_177	A	P	P	P	P	P	P	6
M8-58_Bin_48	P	P	P	P	A	P	P	6
BHB10-2_Bin_227	A	P	P	P	P	P	A	5
M3-22_Bin_204	P	P	P	P	A	P	A	5
M3-38_Bin_275	P	P	A	P	P	P	A	5
M3-44_Bin_203	P	P	P	P	P	A	A	5
M8-62_Bin_334	A	P	P	P	P	P	A	5
BHB10-26_Bin_55	P	P	A	P	P	A	P	5
BHB10-38_Bin_105	P	P	P	P	A	A	P	5
BHB10-38_Bin_194	P	P	P	A	A	P	P	5
M3-10_Bin_298	P	P	P	A	A	P	P	5
M3-2_Bin_317	P	P	P	P	A	A	P	5
M8-32_Bin_139	P	A	P	A	P	P	P	5
BHB10-2_Bin_469	P	P	P	A	A	A	P	4
M3-10_Bin_290	P	P	P	A	A	A	P	4
M3-10_Bin_51	P	P	P	A	A	A	P	4
M3-2_Bin_138	P	P	P	A	A	A	P	4
M3-22_Bin_237	P	P	A	P	A	A	P	4
M8-12_Bin_225	P	P	P	A	A	A	P	4
M8-12_Bin_292	P	P	P	A	A	A	P	4
M8-2_Bin_158	P	P	P	A	A	A	P	4
M8-2_Bin_276	P	P	P	A	A	A	P	4
M8-32_Bin_133	P	P	P	A	A	A	P	4
M8-32_Bin_89	P	P	P	A	A	A	P	4
M8-44_Bin_273	P	A	P	A	A	P	P	4
M8-44_Bin_70	P	P	P	A	A	A	P	4
M8-58_Bin_432	P	P	A	P	A	A	P	4
M8-62_Bin_250	P	P	P	A	A	A	P	4
M8-62_Bin_254	P	P	A	P	A	A	P	4
M8-62_Bin_338	P	P	P	A	A	A	P	4
BHB10-2_Bin_251	P	A	P	A	A	A	P	3
BHB10-26_Bin_188	P	P	A	A	A	A	P	3
BHB10-26_Bin_54	A	P	P	A	A	A	P	3
M3-10_Bin_214	P	A	P	A	A	A	P	3
M3-10_Bin_220	P	A	P	A	A	A	P	3
M3-10_Bin_99	P	A	P	A	A	A	P	3
M3-2_Bin_144	P	A	P	A	A	A	P	3
M3-2_Bin_355	A	P	P	A	A	A	P	3
M3-22_Bin_157	P	A	P	A	A	A	P	3
M3-22_Bin_192	P	A	P	A	A	A	P	3
M8-12_Bin_20	P	A	P	A	A	A	P	3
M8-2_Bin_155	P	A	P	A	A	A	P	3
M8-32_Bin_131	P	P	A	A	A	A	P	3
M8-32_Bin_33	P	A	P	A	A	A	P	3
M8-44_Bin_354	P	P	A	A	A	A	P	3
M8-44_Bin_86	P	A	P	A	A	A	P	3
M8-44_Bin_93	P	A	P	A	A	A	P	3
M8-58_Bin_105	P	A	A	P	A	A	P	3
M8-58_Bin_156	P	P	A	A	A	A	P	3
M8-58_Bin_275	P	A	P	A	A	A	P	3
BHB10-38_Bin_48	P	P	A	A	A	A	A	2
M3-22_Bin_211	P	A	P	A	A	A	A	2
M8-2_Bin_222	P	A	P	A	A	A	A	2
M8-2_Bin_270	P	A	P	A	A	A	A	2
M3-10_Bin_71	P	A	A	A	A	A	P	2
M3-2_Bin_68	P	A	A	A	A	A	P	2
M3-22_Bin_231	P	A	A	A	A	A	P	2
M3-22_Bin_54	P	A	A	A	A	A	P	2
M3-22_Bin_85	A	P	A	A	A	A	P	2
M8-12_Bin_59	P	A	A	A	A	A	P	2
M8-12_Bin_115	P	A	A	A	A	A	A	1
Note: A: Absence; P: Presence.

[truncated: 3 more sheets: ST10, ST11, ST12]
